# Supplementary material for: Assessing the difficulty of annotating medical data in crowdworking with help of experiments
Source: PLoS One. 2021 Jul 29;16(7):e0254764. doi: 10.1371/journal.pone.0254764 (PMC8321104; doi:10.1371/journal.pone.0254764)
Supplement: S1 Dataset — (CSV) [file pone.0254764.s009.csv]

Participant ID	1	1	1	2		2	3	3	3	4	4	4	5	5	5	6	6	6	7	7	7	8	8	8	9	9	9	10	10	10	11	11	11	12	12	12	13	13	13	14	14	14	15	15	15	16	16	16	17
	result	certainty(0-3)	duration(in s)	result	certainty(0-3)	duration(in s)	result	certainty(0-3)	duration(in s)	result	certainty(0-3)	duration(in s)	result	certainty(0-3)	duration(in s)	result	certainty(0-3)	duration(in s)	result	certainty(0-3)	duration(in s)	result	certainty(0-3)	duration(in s)	result	certainty(0-3)	duration(in s)	result	certainty(0-3)	duration(in s)	result	certainty(0-3)	duration(in s)	result	certainty(0-3)	duration(in s)	result	certainty(0-3)	duration(in s)	result	certainty(0-3)	duration(in s)	result	certainty(0-3)	duration(in s)	result	certainty(0-3)	duration(in s)	result
triple 1	t	1	138.39	t	1	117.5	t	1	200.87	t	1	180.42	t	1	103.14	t	1	34.31	t	1	138.72	t	0	70.5	f	1	96.77	f	1	58.19	t	1	74.82	t	1	28.21	t	3	71.43	t	1	98.41	t	1	99.36	t	2	130.92	t
triple 2	f	1	177.27	f	0	114.95	t	2	85.53	f	1	117.09	f	1	159.4	f	1	30.66	f	2	109.42	f	0	47.6	f	0	110.98	f	0	62.48	f	2	145.1	f	0	38.08	f	2	25.72	f	0	81.73	f	0	73.17	f	1	152.92	f
triple 3	f	3	154.17	t	1	121.57	t	1	65.71	f	3	122.48	f	3	124.18	f	1	38.14	f	2	125.68	f	1	66.79	f	2	88.83	t	3	47.13	f	3	116.23	f	1	44.35	f	1	51.64	f	2	88.67	f	2	105.57	t	3	126.54	f
triple 4	f	0	86.82	f	0	62.38	f	0	47.52	f	0	91.98	f	0	71.81	f	1	43.54	f	1	73.1	f	0	21.49	f	1	73.86	f	0	16.44	f	2	72.54	f	0	12.07	f	0	23.47	f	1	70.96	f	0	56.66	f	1	102.13	f
triple 5	f	1	80.61	f	0	65.59	t	2	91.6	f	1	94.21	f	1	65.5	f	1	17.33	f	1	52.82	f	1	37.21	f	2	43.33	f	1	22.69	f	1	94.27	f	0	13.07	f	1	38.47	f	0	53.34	f	1	51.66	f	1	117.21	f
triple 6	t	2	93.48	t	1	100.15	t	1	66.81	t	3	76.6	t	1	64.67	t	2	26.05	t	3	80.77	t	0	37.16	t	2	67.75	t	1	20.03	t	1	41.81	f	1	17.52	t	1	46.28	t	3	66.93	t	2	73.25	t	1	120.23	t
triple 7	t	3	75.25	f	2	114.5	t	3	38.65	f	3	91.97	t	3	74.64	t	2	28.59	t	0	55.38	f	2	72.25	t	2	47.77	t	1	22.08	f	2	49.59	t	1	21.72	f	2	75.69	f	2	58.8	f	3	55.6	t	3	144.47	t
triple 8	f	0	64.43	f	1	121.15	f	2	37.42	f	1	78.46	f	0	53.12	f	2	29.9	f	2	61.49	f	0	32.9	f	2	61.82	t	3	26.72	f	0	30.31	t	1	20.04	f	1	19.5	f	0	66.35	f	0	56.15	f	1	94.15	f
triple 9	f	0	73.8	f	0	49.61	f	0	33.49	f	0	54.3	f	0	80.97	f	1	18.28	f	0	42.78	f	1	31.78	f	0	45.4	f	1	21.33	f	0	32.06	f	0	19.04	f	2	13.06	f	0	45.37	f	1	77.97	f	1	113.92	f
triple 10	f	1	61.2	f	3	66.24	f	2	53.03	f	3	64.83	f	2	72.09	t	3	21.21	f	1	31.34	f	1	44.46	f	2	67.22	f	2	31.73	f	2	56.91	f	2	37.92	f	0	20.84	t	1	39.89	f	0	50.03	f	1	146.43	f
triple 11	t	0	47.41	t	0	41.17	t	0	15.02	t	1	72.97	t	0	57.32	t	2	29.81	t	0	45.15	t	0	33.06	t	0	66.07	t	0	20.43	t	0	49.34	t	0	12.94	t	0	14.61	t	0	36.37	t	0	55.67	t	0	99.27	t
triple 12	f	2	64.28	f	1	68.41	f	3	68.76	f	1	113.96	f	3	66.6	f	2	24.88	f	2	43.25	f	1	63.79	f	1	79.94	f	2	26.33	t	2	66.81	t	1	32.74	f	2	16.21	t	1	34.06	f	1	50.7	f	2	100.26	f
triple 13	t	1	57.73	t	2	42.21	t	1	31.71	t	1	55.1	t	0	82.65	t	2	19.77	t	1	33.29	t	0	36.97	t	2	46.32	t	0	29.28	t	1	55.2	t	0	33.36	t	1	13.79	t	2	66.64	t	2	55.34	t	0	119.98	t
triple 14	f	3	68.04	f	1	41.38	t	3	86.14	f	3	69.71	f	2	79.22	f	2	19.13	t	3	58.57	t	1	34.86	t	3	43.61	f	3	30.32	f	1	53.26	f	2	19.66	t	1	19.52	t	1	44.61	f	2	51.13	f	1	128.12	f
triple 15	f	3	59.39	f	1	39.23	t	3	58.52	t	2	45.01	f	3	68.45	f	1	35.4	f	2	64.89	f	2	31.27	f	2	51.82	f	2	22.14	t	1	75.99	t	2	34.88	f	0	36.38	f	3	38.94	f	1	40.19	f	3	96.75	t
triple 16	t	1	55.41	t	0	40.88	t	1	38.58	t	1	50.58	t	0	72.16	t	1	18.38	t	1	116.55	t	0	39.22	t	0	60.81	t	2	25.57	t	0	47.92	t	0	31.39	t	1	25.7	f	1	47.05	t	0	65.29	t	1	83.59	t
triple 17	t	3	90.14	f	2	45.84	t	2	62.42	t	2	30.68	t	3	85.28	t	1	21.44	t	2	85.65	f	0	24.27	t	1	49.9	f	3	27.1	t	0	63.67	f	1	34.57	f	1	28.64	f	3	56.98	f	3	67.22	t	2	87.93	t
triple 18	f	3	50.1	t	3	65.39	t	3	74.41	t	3	46.84	f	3	96.7	f	3	31.16	f	2	106.37	t	1	34.01	t	3	31.7	t	2	25.21	t	3	51.29	f	1	31.62	f	2	45.6	t	3	35.54	t	3	61.77	f	3	149.4	t
triple 19	f	3	45.49	f	2	49.62	f	0	33.52	f	1	53.18	f	0	85.64	f	1	21.51	f	2	75.96	f	1	29.58	f	1	60.6	f	2	32.15	f	1	53.97	f	0	13.68	f	1	27.05	f	2	37.83	f	1	50.28	f	1	97.18	f
triple 20	t	1	60.66	t	1	35.68	t	2	17.89	t	2	76.32	t	0	97.92	t	2	27.13	t	2	87.74	t	1	31.77	t	3	56.33	t	1	25.8	t	0	62.81	t	1	11.44	t	1	22.19	t	1	31.52	t	1	67.86	t	2	78.23	t
triple 21	t	0	50.54	t	0	50.83	t	1	20.49	t	0	49.41	t	0	51.02	t	1	16.48	t	1	72.92	t	0	23.03	t	0	40.31	t	0	28.76	t	0	45.34	t	0	12.13	t	1	13.55	t	3	41.07	t	0	50.45	t	0	72.38	t
triple 22	t	1	56.66	t	2	42.05	t	1	23.41	t	1	36.55	t	0	65.35	t	1	15.82	t	0	52.82	t	1	35.62	t	1	47.65	t	1	37.43	t	0	51.11	t	0	18.66	t	0	15.12	t	1	36.63	t	1	67.59	t	1	61.98	t
triple 23	f	3	90.2	t	3	51.22	t	3	18.83	t	3	70.15	t	2	84.88	f	2	13.04	t	1	37.09	t	1	39.46	t	3	35.57	t	2	30.93	t	1	43.08	t	1	27.23	t	1	18.74	t	1	31.89	t	3	63.52	t	1	75.33	f
triple 24	t	2	54.57	t	2	38.51	t	2	37.41	t	2	59.1	t	1	61.72	t	1	15.1	t	1	38.85	t	0	35.16	t	3	45.62	t	3	37.34	t	1	21.84	t	0	16.06	t	0	30.9	t	0	35.72	t	1	56.62	t	2	101.6	t
triple 25	f	1	58.28	t	3	33.56	f	2	73.81	t	3	39.93	t	3	79.08	t	2	45.36	f	1	31.96	t	0	78.77	f	3	48.91	t	2	27.24	t	2	47.29	t	2	24.91	f	1	19.76	f	2	32.51	f	3	59.58	f	3	127.71	f
triple 26	f	2	76.71	f	3	36.89	f	3	62.6	f	3	57.16	f	2	82.14	t	3	18.14	f	2	39.58	f	1	28.07	f	1	48.53	f	1	18.44	f	1	36.88	f	3	23.89	f	1	38.16	f	3	38.27	f	2	77.09	f	2	80.34	t
triple 27	f	0	44.7	f	2	28.94	f	0	18.03	f	1	53.43	f	1	64.38	f	3	13.71	f	1	43.1	f	1	28.8	f	2	44.39	f	1	21.12	f	0	30.8	f	2	37.48	f	1	12.92	f	2	48.76	f	1	47.55	f	0	81.38	f
triple 28	f	1	51.05	f	1	33.9	f	1	22.09	f	3	47	f	1	89.03	f	2	14.2	f	0	35.93	f	0	27.99	f	1	51.3	f	1	27.86	f	1	45.05	f	1	21.4	f	1	10.41	f	3	31.45	f	1	48.5	f	1	60.35	f
triple 29	t	1	47.2	t	2	52.79	t	0	32.52	t	2	66.4	t	0	131.54	f	3	19.26	t	0	36.09	t	0	31.24	t	1	51	t	1	21.7	t	1	40.44	t	1	42.94	t	0	9.32	f	3	36.12	t	0	47.56	t	1	73.76	t
triple 30	t	0	48.6	t	1	33.11	t	2	32.49	t	2	52.27	t	0	59.64	t	3	14.8	t	2	38.55	t	0	21.1	t	1	58.29	t	1	27.62	t	1	10.91	t	0	18.17	t	0	24.78	t	1	41.18	t	0	55.06	t	0	90.13	t
Expert ID	1	2	3
	result	result	result
triple 1	t	t	t
triple 2	f	t	f
triple 3	t	f	f
triple 4	f	f	f
triple 5	f	t	f
triple 6	t	t	t
triple 7	t	f	t
triple 8	f	f	f
triple 9	f	f	f
triple 10	f	f	f
triple 11	t	t	t
triple 12	t	t	f
triple 13	t	t	t
triple 14	t	f	f
triple 15	t	t	f
triple 16	t	t	t
triple 17	t	f	t
triple 18	t	f	t
triple 19	f	f	f
triple 20	t	t	t
triple 21	t	t	t
triple 22	t	t	t
triple 23	t	t	t
triple 24	t	t	t
triple 25	f	t	f
triple 26	f	t	f
triple 27	f	f	f
triple 28	f	f	f
triple 29	t	f	t
triple 30	t	t	t
[truncated: 38 more columns]
