# Supplementary material for: Assessing the difficulty of annotating medical data in crowdworking with help of experiments
Source: PLoS One. 2021 Jul 29;16(7):e0254764. doi: 10.1371/journal.pone.0254764 (PMC8321104; doi:10.1371/journal.pone.0254764)
Supplement: S2 Dataset — (CSV) [file pone.0254764.s010.csv]

Time rel [hh:mm:ss]	P1	P2	P3	P4	P5	P6	P7	P8	P9	P10	P11	P12	P13	P14	P15	P16	P17	P18	P19	P20	P21	P22	P23	P24	P25	P26	P27	P28	P29
00:00:00	0	0	0	0	0	0	0	0	0	0	0	0	0	0	0	0	0	0	0	0	0	0	0	0	0	0	0	0	0
00:00:10	0	0	0	0	0	0	0	0	0	0	0	0	0	0	0	0	0	0	0	0	0	0	0	0	0	0	0	0	0
00:00:20	0	0	0	0	0	0	0	0	0	0	0	0	0	0	0	0	0	0	0	0	0	0	0	0	0	0	0	0	0
00:00:30	0	0	0	0	0	0	0	0	0	0	0	0	0	0	0	0	0	0	0	0	0	0	0	0	0	0	0	0	0
00:00:40	0	0	0	0	0	0	0	0	0	0	0	0	0	0	0	0	0	0	0	0	0	0	0	0	0	0	0	0	0
00:00:50	0	0	0	0	0	0	0	0	0	0	0	0	0	0	0	0	0	0	0	0	0	0	0	0	0	0	0	0	0
00:01:00	0	0	0	0	0	0	0	0	0	0	0	0	0	0	0	0	0	0	0	0	0.069083822691617	0	0	0	0	0	0	0	0
00:01:10	0.2155852347168	0	0.240906771777032	0	0	0	0	0	0	0	0	0	0	0	0	0	0	0	0	0	0.018162159423012	0	0	0	0	0	0	0	0
00:01:20	0.140807589176107	0	0.087984014998268	0	0	0	0	0	0	0	0	0.75306591536679	0.374592383449228	0	0.601495355480676	0.167314578960904	0	0	0	0	0.133873999920136	0	0	0	0	0.604239948984348	0	0	0
00:01:30	0.333613106733338	0	0.066068928313075	0	0	0.162823106705019	0	0	0	0.094054846770336	0	0.611678526490077	0.363754893738716	0	0.256133038741668	0.286910421827419	0	0	0	0.283926928486025	0.169544559615211	0	0	0	0	0.134901723706198	0	0	0.073414746156487
00:01:40	0.286944186323376	0	0.473110749477861	0	0	0.18786726357203	0.1029404050128	0.067312355589763	0.21161141587422	0.156689519598464	0.112728199701245	0.274951464443961	0.229854607446126	0.762342161875354	0.574291469483488	0.273830628423124	0	0	0.041393529563735	0.186897074496132	0.466968568133759	0.346731244831919	0.060172078385168	0	0	0.485131214771857	0	0	0.209437632519531
00:01:50	0.430445671945093	0	0.407236068418486	0	0	0.113876859216914	0.564728320904501	0.471774303831984	0.332480363167882	0.177917957722721	0.068447318460211	0.444634683874992	0.446188145443637	0.119826767229386	0.675502420316013	0.176004664368839	0.052601845207709	0	0.004023678046793	0.126467895903027	0.055476385757899	0.300233606336	0.113893992621566	0	0	0.130672444413394	0.428681607533736	0	0.173968023380254
00:02:00	0.088326252994611	0	0.1232786717981	0	0	0.033051452147458	0.175522082445181	0.440032017802775	0.517134915871238	0.348880164450745	0.123719475368059	0.7460775757768	0.303415611747943	0.00983598002313	0.593921438259333	0.260161968411785	0.435559419147376	0	0.000330283606934	0.326902389557013	0.004553779048596	0.493178231937131	0.136583246979892	0	0	0.010726247419855	0.291732549491015	0	0.207054100037294
00:02:10	0.007250260355517	0	0.097222961420483	0	0	0.116614557730572	0.076666333055007	0.507271094776077	0.27755967721641	0.297251251778591	0.092896119569943	0.177339345346011	0.15232217772465	0.129465824221019	0.264977265265073	0.265417006550303	0.388562019634856	0	2.71113294206767E-05	0.357610506142585	0.000373796946938	0.362939694044547	0.325660293377671	0	0	0.032023519075621	0.103153827641479	0.046775006595495	0.275025207806371
00:02:20	0.000595137611306	0.097261884464964	0.04986179634671	0	0	0.160116085826705	0.192663986864957	0.413842961543341	0.356019718706574	0.050140897744777	0.423741336172852	0.385337749252932	0.051200930679385	0.052311297919342	0.340376501282224	0.143240802258246	0.393498832051915	0	2.22543343818832E-06	0.648287927020047	0.123575051335358	0.484959881561297	0.184275930433445	0	0	0.310137609033428	0.483929999941234	0.168105522909788	0.256749104492332
00:02:30	0.425303671203193	0.689678296439883	0.075443918173483	0	0	0.014037998837	0.028771613536904	0.30906121333755	0.409177087805092	0.050831993511498	0.405019791114226	0.300444986653399	0.004215281399212	0.004293972817724	0.353777045768495	0.047540185275766	0.52219318096929	0	1.82674700711266E-07	0.427301470265206	0.107176165930298	0.193358656340711	0.09773953519126	0	0	0.025459522844694	0.215698190380501	0.138134941187051	0.204310856006857
00:02:40	0.067401373771186	0.263302222192822	0.022994961912117	0.029303334397638	0	0.205161563532101	0.198458137230134	0.339254875930081	0.366605190111841	0.009506938354804	0.224622534653245	0.138956002125898	0.000346011367854	0.000352470752834	0.181793250254384	0.139651762146795	0.326317568736999	0	1.49948525565054E-08	0.073840691665113	0.025220662637741	0.016946988953047	0.194612748294833	0	0	0.002089844897672	0.158952289720155	0.152747064234521	0.298009248231036
00:02:50	0.172041413778743	0.324537010317228	0.118601301955616	0.156813486168407	0	0.258806757504937	0.062526688570889	0.13207215997624	0.108576855375445	0.000780377021772	0.675600277756147	0.226639636173804	0.084612065373472	0.004478820920195	0.1278491549818	0.063196696046279	0.248092803455339	0	1.23085245146632E-09	0.112290265021433	0.002070238057913	0.00139109356489	0.234161885134213	0	0	0.00017154491555	0.214336670967816	0.014104326733201	0.233350422501577
00:03:00	0.125360028249522	0.45829617781841	0.152916460254474	0.051306163359092	0	0.046691863280307	0.333036522226123	0.35755934446884	0.304197873454721	0.121367667834486	0.298860882842462	0.17315778110797	0.533859810654221	0.366257070605071	0.019449278407794	0.18055450244943	0.323438828760816	0.161872407670963	1.01034521784835E-10	0.177877989587845	0.000169935488135	0.252630527241784	0.087785838063183	0	0	1.40812641568221E-05	0.528329810821496	0.001157753640486	0.174060985611992
00:03:10	0.190213045916284	0.481120418305029	0.163296387197682	0.109591961860771	0	0.198423251917929	0.283544833269564	0.415741591249307	0.052931269504357	0.089816971496958	0.239406912137493	0.240072356414492	0.293714878224911	0.421406399033749	0.51545198286958	0.016847751412222	0.112360785949602	0.162307528952188	8.29341858167449E-12	0.016329466106741	1.3949154309706E-05	0.421120901825511	0.136837610939241	0	0	1.1558605489355E-06	0.065059354205995	0.034504733051454	0.193354940324776
00:03:20	0.023364788322179	0.176395578511149	0.192864596398967	0.152517152798182	0	0.04356418564554	0.276094003765436	0.338085536580404	0.389355391868987	0.054302906086894	0.019651716053358	0.260963205953285	0.218102783934789	0.10780663452297	0.64198013542884	0.201088941377938	0.274369939667598	0.346685473257921	6.80765252864168E-13	0.030510205146047	1.14501631231677E-06	0.141570831821852	0.134462135455108	0	0	9.48788115687896E-08	0.03471219917835	0.004169150715332	0.271472777855695
00:03:30	0.001917898617274	0.067110550218111	0.100453344935724	0.337535297960304	0	0.055034561362988	0.043719902244332	0.139845350610896	0.114359515864891	0.004457453971416	0.171215353775138	0.253879942269734	0.247030054857714	0.304801476806457	0.422240878874074	0.42374097202993	0.251419946392672	0.252782137673741	0.013245470485603	0.03241118650052	9.39886624208637E-08	0.318342375946267	0.06693682162501	0	0	7.78812711706124E-09	0.294428241463939	0.000342224730731	0.126096751669396
00:03:40	0.257571143908391	0.233840873767464	0.108890679342916	0.344401156626062	0	0.004592111710596	0.111797847916959	0.102490245513386	0.361334846576473	0.00036589010311	0.508814663873955	0.393182165101079	0.322845797156057	0.482036045803958	0.084484082548946	0.22188356306625	0.320852193722924	0.18452171987717	0.043920945694157	0.308370752506167	7.71505922547868E-09	0.206942304917065	0.057690753045689	0	0.288141791586164	6.39288403686721E-10	0.227371445316298	2.80915165511038E-05	0.17024257090176
00:03:50	0.264603002890563	0.228103404649169	0.108361698117631	0.231237642283954	0	0.120491401032154	0.010114427875953	0.190059285603573	0.22843163248797	3.00340886102667E-05	0.126889318260767	0.298043340759021	0.145753246601538	0.069109106847441	0.007254396092113	0.102147722147906	0.182992911062348	0.204012428048632	0.003605250766865	0.17794296093389	6.33290625906716E-10	0.016986858814344	0.334266738323975	0	0.423606019644363	5.2475987736899E-11	0.369968419556657	0.071993123922548	0.237278222181789
00:04:00	0.706299034548379	0.335506907302405	0.31496487692749	0.11062569298414	0	0.234628462730043	0.134237712567719	0.38913874017412	0.337192022656242	0.168106740432515	0.212551903254239	0.164005318303963	0.589541266693877	0.233794765529738	0.081403026487153	0.058631586534124	0.250250144096244	0.149451402926052	0.000295937004237	0.262500994016229	5.19836601560809E-11	0.154120649645336	0.079357529564177	0	0.210557667046116	4.30749138117108E-12	0.391944341705566	0.093193998842723	0.221724157964186
00:04:10	0.101724980519788	0.123757607364524	0.161979252060008	0.148166465724812	0	0.051373820741057	0.077083371617153	0.380895987815879	0.351694759980456	0.146858315371189	0.017447322686131	0.39033915488085	0.392019143964772	0.042975978302402	0.016476376963991	0.208999663903305	0.25650167963339	0.18786414384268	2.42919885855498E-05	0.45960440804166	4.26707867237712E-12	0.040266976862454	0.251287123537109	0	0.603125049389388	3.53580424095885E-13	0.135630818337756	0.054432335541538	0.304006585862911
00:04:20	0.008350094885983	0.313305102712676	0.013296066682446	0.156469689604422	0	0.068230992182204	0.275425464581539	0.15467512603891	0.028868863889028	0.152285381081825	0.001432163458682	0.316333765014075	0.104441628142231	0.041299241454197	0.001352463380416	0.317333411104415	0.368966798138487	0.016485675373441	1.99400784961663E-06	0.626430194948957	3.50263146950145E-13	0.003305314740343	0.239691613037734	0	0.416103519145979	2.90236486253483E-14	0.264299260315299	0.088232768032941	0.163940886850498
00:04:30	0.000685417527225	0.136321020324468	0.001091407615332	0.229083140828399	0	0.063397210403067	0.091777769615052	0.083128618895953	0.269075539263971	0.060628233923655	0.12276952337995	0.227563644386839	0.008573090902333	0.134550986625582	0.00011101695472	0.236926509613635	0.280977353095464	0.001353226640343	1.63678131591824E-07	0.51771063283434	2.87513499354051E-14	0.516288431754456	0.134441634279302	0	0.08686419573712	2.38240615747224E-15	0.044567566693045	0.03227063367517	0.164250114042232
00:04:40	5.62624967790881E-05	0.231523802154532	8.95881926026266E-05	0.052862604921149	0	0.005401264745589	0.056750785449175	0.371436631757071	0.219309729323892	0.0329206827718	0.064628594457931	0.483876480468662	0.088958056905113	0.269426651877945	9.11282657544714E-06	0.181405163216408	0.062594758363659	0.00011107960691	1.34355192064772E-08	0.740041545844297	2.36005451988296E-15	0.290011528649729	0.259324991402204	0	0.055019427802312	1.95559806157677E-16	0.003658328650669	0.036105103420737	0.250510538031048
00:04:50	4.61830697068856E-06	0.080980448143704	0.066911712988806	0.041704257485728	0	0.000443362809209	0.044114095692024	0.538989848761016	0.521858500507529	0.002702294200021	0.020012689334063	0.745232646498252	0.097993718577262	0.30124249399323	7.48026356905407E-07	0.197791572305936	0.569059466267032	0.079845220879014	1.10285457557505E-09	0.449832602378467	1.93725072016919E-16	0.297056382385887	0.134548294865561	0	0.023169508163892	1.60525264193428E-17	0.002549993491357	0.022686945294502	0.348383112159597
00:05:00	3.79093721333712E-07	0.26542254961286	0.049142204502393	0.070212319657923	0	3.63934355838067E-05	0.328786508875308	0.064545014514153	0.18640963104317	0.09391576488646	0.26014919723475	0.28144189183652	0.129218560047101	0.127425569976933	0.542960638538371	0.373953627946911	0.537093888142373	0.020368349725265	9.05278163184385E-11	0.143276913686551	1.59019222699235E-17	0.133358277032634	0.177589211803674	0	0.00190186904575	1.31767160904186E-18	0.284438808837796	0.064370677101824	0.23228031245213
00:05:10	3.11179075940065E-08	0.244635421595302	0.133378975297251	0.009340775917077	0	0.026212114387183	0.042560486365389	0.320068221476005	0.256635409587748	0.185180315750817	0.732024764173894	0.243610038697972	0.062242451214561	0.036530825094163	0.101630496872458	0.136926018882444	0.414048679069704	0.001671935959169	7.43097567792359E-12	0.224508382191661	1.30530926764402E-18	0.267258452332394	0.078417315953775	0	0.000156114918003	1.08161072214952E-19	0.115136219778962	0.091986070738811	0.298905157889438
00:05:20	0.108050985585519	0.296585854019593	0.17210926886087	0.000766737578299	0	0.260305000732398	0.144832002263827	0.275653081977256	0.44727008274715	0.181743200770148	0.566913436526657	0.378242358680558	0.323169821091977	0.164444015212099	0.008342339195922	0.248470053154341	0.087850910554509	0.277746572303463	6.09971628296583E-13	0.225906275953998	1.07146309438321E-19	0.034182376700003	0.325679070757881	0	0.156011790798316	0.026412256334776	0.224671986727212	0.079723412881475	0.260057842760436
00:05:30	0.031772412849347	0.351124694800448	0.253497014611713	0.014645227161053	0	0.056492370798291	0.031946246147297	0.274922740831664	0.72503004205311	0.234577443064392	0.207329040854184	0.17493069494481	0.278684055026503	0.083881692128307	0.000684780901417	0.020395663971254	0.068599013312534	0.086628987899148	5.00695202693424E-14	0.075275599313555	8.79510466280047E-21	0.002805860344381	0.077861451158085	0	0.03627819916181	0.221771144560843	0.089740942579257	0.123010302114682	0.220098935562531
00:05:40	0.002608038465017	0.030243094207996	0.105316414040338	0.13005473263093	0	0.004637176179239	0.048677098970349	0.071192350643454	0.18535751334819	0.165641633495079	0.05756449631843	0.181106254163296	0.022875780273353	0.060159352454323	5.62102393505147E-05	0.001674178049014	0.167876671548047	0.098664011091856	4.10995650240825E-15	0.006178997466066	7.21946154143024E-22	0.105929810489081	0.020069917947179	0	0.087536897035675	0.018204084096097	0.007366385148126	0.045729961646369	0.111240303767177
00:05:50	0.000214080833812	0.190385408106776	0.00864662585195	0.012794959120807	0.045460766091153	0.08945084494236	0.092485600932584	0.193646558076811	0.015215071228116	0.054219182499745	0.301619405164818	0.335564787052898	0.050709871819095	0.137392753582685	4.61401741973603E-06	0.025490120885655	0.218256657672015	0.27361690689302	3.37365773844465E-16	0.000507202998499	5.92609490693591E-23	0.096203462952962	0.178910869036531	0	0.098919504395928	0.001494282217977	0.000604669714747	0.006699886493723	0.227703107663835
00:06:00	0.031333152549578	0.057797575835637	0.013413561571039	0.263381861696497	0.054994744457581	0.011596022183284	0.394438898331803	0.104732183701879	0.001248929100822	0.004450581520881	0.352592389291045	0.36528369876489	0.113111411997487	0.266194772424706	3.78741613549677E-07	0.255918803944362	0.388705430819449	0.063731779725869	2.76926690817735E-17	0.676689390793557	4.86443492280928E-24	0.007896861124108	0.185970021690577	0	0.008119807382216	0.285398400753572	4.96343127029214E-05	0.047834852545622	0.129152605584349
00:06:10	0.016468637301444	0.004744313932933	0.264770236449596	0.070575413258505	0.004514243523122	0.000951859464958	0.594496511330733	0.272840370715376	0.23134468556411	0.134640554861063	0.063406905445753	0.238225499504887	0.045565614377064	0.029185187593303	0.01882993539057	0.054246802863695	0.32094986259011	0.011614085969222	2.27315270346946E-18	0.598077131721905	3.99297133944845E-25	0.046516380377362	0.273576030912192	0	0.068514984885548	0.067524574447944	4.07423248991746E-06	0.096555025443097	0.247244480148448
00:06:20	0.001351828070227	0.184599442585868	0.100114311338055	0.043847170635644	0.10925647558706	7.81333828711895E-05	0.12187831384217	0.050879933482928	0.247466958243256	0.168710159662093	0.016649867074754	0.080200955264056	0.003740253393438	0.002395666083435	0.146450220865947	0.019150423035207	0.280236982048782	0.117472615356937	1.86591736536203E-19	0.673544495385616	3.27763046903894E-26	0.024776095923852	0.395154982931262	0	0.103356225075657	0.278905621733597	3.34433368328319E-07	0.07122737020402	0.221656118783544
00:06:30	0.000110964805284	0.377965493465147	0.118214879663765	0.042642934962047	0.10846675974778	0.030661833427898	0.500492691564508	0.111192297432034	0.244987454872333	0.100389209548297	0.047348199958611	0.224461558116123	0.071925393648613	0.044516421883434	0.103059162013317	0.264618791424922	0.241022377277409	0.041240647084994	1.53163824368051E-20	0.350398586888874	2.6904429254071E-27	0.131368850295531	0.198225716024351	0	0.069472868379679	0.02969224607603	2.74519625790159E-08	0.135719018317856	0.134349004702282
00:06:40	0.060040810454014	0.288188459725339	0.099662092868687	0.119467571429675	0.259172166117644	0.073479266929631	0.243429705420297	0.187088696511907	0.15054089662198	0.047721882705916	0.342227717726105	0.240959448893433	0.258683800096056	0.299968883495622	0.062967242148852	0.219140070731752	0.144529204680101	0.026969418456102	1.25724523124826E-21	0.139247449702421	2.20845003829721E-28	0.419049439039646	0.167487389168853	0	0.105376120782643	0.045653155922183	2.25339431052184E-09	0.18989958078297	0.215966273812692
00:06:50	0.130846525358284	0.389264490545533	0.008180762755981	0.347059247267424	0.179278305109675	0.006113064858929	0.339569994071551	0.246045455184236	0.012357149292056	0.003917250676245	0.105371234320146	0.280216872041196	0.125596780341649	0.198044216807764	0.044126231893046	0.332285623016695	0.441281709966079	0.024285921867794	1.03200973076917E-22	0.011430126717205	1.81280618354575E-29	0.034397672626915	0.145804899507763	0	0.392033238908187	0.29487119488596	1.84969868878287E-10	0.097214601825851	0.347924603974536
00:07:00	0.049606079640485	0.271057490929778	0.000671517899567	0.083439928599492	0.041200972903349	0.142416873274025	0.222845422036991	0.065392657619453	0.433156072435868	0.000321547516369	0.404613209018233	0.238492845588901	0.087733112818031	0.23888486146791	0.282481848363035	0.196372221238979	0.297762870080303	0.077943822911369	8.47125173300373E-24	0.570654798196128	1.48804193081749E-30	0.002823532910246	0.165369194692309	0	0.17282884360777	0.517306208038635	1.51832514323369E-11	0.201466004418247	0.461918422667645
00:07:10	0.316198699558496	0.139363631899988	0.035597846142559	0.006849166424268	0.061786708119378	0.060629656216843	0.031339469431984	0.094012649425377	0.526202140373556	2.63942274386703E-05	0.117011527704156	0.347777306722692	0.082037416914707	0.026678488841319	0.340478984591822	0.121271857194671	0.250527002325853	0.006823525098268	6.95362686846312E-25	0.205841122490858	1.22145919843457E-31	0.000231769695052	0.127756355106218	0	0.014281864433794	0.511967753023838	1.24631717292968E-12	0.063454946877047	0.349393467660367
00:07:20	0.414698760863291	0.078094369407035	0.082955332574655	0.184695972967938	0.005071761850954	0.004976785247127	0.003391993907466	0.150870985357211	0.127071796975416	2.16657012298212E-06	0.25822002626956	0.248625207211846	0.006734041254552	0.081445446431166	0.128106544970111	0.080869785221338	0.269403212040341	0.000560109048301	5.70788451928902E-26	0.016896468256404	1.00263476622651E-32	1.90248150994087E-05	0.254972785896825	0	0.065846154029837	0.126690385171634	1.02303943424875E-13	0.00830193169952	0.271151070378267
00:07:30	0.124943147237112	0.060961397705049	0.176399933126181	0.152799550645275	0.000416315564556	0.000408519410162	0.111968214812394	0.214806706951813	0.774481359183082	0.002546620963003	0.350633703645242	0.50775615871784	0.000552763767113	0.575135817249189	0.313471194448976	0.170857472369153	0.253398997187988	4.59765504590619E-05	4.68531692911213E-27	0.212399705597888	8.23012734059759E-34	1.56165192125489E-06	0.105668480880635	0	0.104741679070821	0.074526727948649	8.39761905525026E-15	0.116833355626658	0.225923213392829
00:07:40	0.010255958069024	0.223649391771285	0.046078465957019	0.255000183131977	0.027016387566949	0.022225042649614	0.215411587613899	0.30490056189263	0.557319377260093	0.052651233842576	0.028781767081212	0.37428687218523	0.120664655254001	0.053001964149657	0.115284501916703	0.014024835384305	0.285900452755164	0.157324712457544	3.84594233678699E-28	0.036636321739057	6.75569991427467E-35	0.211423473303714	0.248475548296021	0	0.032827868376639	0.488699468564598	6.89318548594244E-16	0.277090552217113	0.149568610591145
00:07:50	0.000841860303983	0.178068139040875	0.003782350814673	0.069274467425139	0.063281793029265	0.09752754491601	0.17425654300844	0.355711620280897	0.280582960474129	0.085123134864112	0.002362551311255	0.23635679164395	0.046839399368717	0.012158726977712	0.1146311705126	0.001151228593221	0.19024251023262	0.017207863689515	3.15694171422755E-29	0.501490555664135	5.54541618166708E-36	0.280643850432533	0.131947722112019	0	0.002694675530522	0.298941581229116	5.65827121127865E-17	0.03692056482484	0.184983983253349
00:08:00	0.111077640429197	0.014616722948131	0.000310474261418	0.005686394563264	0.005194485893725	0.008005548390223	0.589995359854945	0.206770514452818	0.225556516322793	0.090140016984081	0.058588111481581	0.235873946319143	0.003844812032725	0.548398120908446	0.011249316125444	9.4498597490344E-05	0.454133079385763	0.039902970509457	2.59137556268097E-30	0.609611523849972	4.55195479641089E-37	0.02303665007656	0.088237154025039	0	0.074390956031349	0.129300390843045	4.64459184591456E-18	0.06688302485814	0.24046722929372
00:08:10	0.026689448487342	0.001199813683083	2.54852793212165E-05	0.069463623939675	0.000426389367438	0.062846788365814	0.220784524185378	0.061598446440499	0.404309788449853	0.048180074581341	0.370868564476115	0.301324863360822	0.000315601390415	0.145768296490418	0.057639970010979	0.05925194883815	0.372357984327989	0.147593215414697	2.12713059496673E-31	0.264694931094421	3.73647203199438E-38	0.0847788451208	0.106799133634934	0.216003127236203	0.295740437876452	0.463707096707102	3.81251315280468E-19	0.134749114556858	0.244862112212146
00:08:20	0.002190803342356	9.84867045248199E-05	2.09195911801173E-06	0.128290611072505	3.50001706394164E-05	0.010856099682541	0.364770349679414	0.311640753419804	0.335860193058698	0.018296450280214	0.030442745604669	0.325699023537153	2.59061396979497E-05	0.089969834830151	0.291944699752142	0.131574883492894	0.184565001238554	0.103325418573461	1.74605511960697E-32	0.21522564492372	3.06708301604495E-39	0.028391991933283	0.08483239020177	0.16377168662628	0.226138837621588	0.064791112518088	3.12950136901569E-20	0.082846176169647	0.454017206962399
00:08:30	0.000179832089343	0.395183546060752	1.71718461323245E-07	0.030568264103672	2.87298895877273E-06	0.133378548895414	0.598489566995812	0.573991969428282	0.02766365225414	0.001501864096074	0.086431246515286	0.307768091980507	0.082845176337673	0.007385173768225	0.401634780429005	0.246615264397376	0.363074950183135	0.008481466841416	0.050830412345066	0.072216415566374	2.51761505151433E-40	0.002330556618773	0.088750156755414	0.724496297244691	0.26765815673187	0.005318378381888	2.56885115569142E-21	0.215517422963359	0.338411683625616
00:08:40	1.47615168062149E-05	0.064338657918309	1.40955096614166E-08	0.316833989869787	2.35829294727336E-07	0.117775593205231	0.082099219557943	0.414899511425663	0.002270770857213	0.000123280512259	0.093847653107283	0.159238747118229	0.027043588230387	0.000606211978602	0.04878837921168	0.170681539681398	0.299661102492661	0.09689655561875	0.011863384657977	0.059340784894438	2.06658428039061E-41	0.000191303736845	0.067092058697871	0.520723480013501	0.067029022314127	0.000436559082159	0.045005146791608	0.059773262502119	0.34851412781655
00:08:50	1.21169908672481E-06	0.005281238646688	1.15702989116054E-09	0.464005553610917	1.93580473331684E-08	0.009768728672592	0.006739114324437	0.227803114490966	0.00018639622269	1.01194806791732E-05	0.016450836617669	0.382196545124148	0.002219872902677	4.97609094293384E-05	0.004004794040453	0.017695168484863	0.359405074156771	0.02165014113667	0.000973805913325	0.099154724387741	1.69635567812034E-42	1.5703166975662E-05	0.3050667059842	0.349357798855211	0.005502077204416	3.58349516582443E-05	0.01379412786253	0.004906488170232	0.291098231212129
00:09:00	9.94623178663856E-08	0.245719349314145	0.031353194909303	0.154495977717556	1.5890052887045E-09	0.129641917214954	0.249357322779483	0.559592198317286	0.255791583917403	8.30657557624504E-07	0.001350366901123	0.200084415644142	0.000182218264161	0.095843446104259	0.0003287335133	0.151267170228631	0.536016379310776	0.216167845737761	7.99348570552137E-05	0.04762399452166	1.39245353504151E-43	1.28899443958807E-06	0.173742540742391	0.047991662255346	0.246777386952381	0.168733978258527	0.001132290966614	0.000402749074702	0.341398274687687
00:09:10	0.248416594507544	0.193406108787721	0.014113878058029	0.137668224328943	1.30433496936677E-10	0.028429137376849	0.106140054893142	0.322064647961583	0.109939625039959	6.81845244745386E-08	0.535803772562061	0.33950076287356	0.071847213779664	0.353956249212626	0.461957739055438	0.130301050204117	0.51222646257325	0.050060897765665	6.56145263137877E-06	0.257391972139502	1.14299546507726E-44	1.058071067998E-07	0.337342557114093	0.522847650329566	0.037996445797674	0.250381417871985	9.29441024363335E-05	0.098377386381407	0.414817940897619
00:09:20	0.256113054533036	0.055493953112195	0.001158537660971	0.073911856980981	1.07066334165574E-11	0.002333605702457	0.428289109639253	0.479784089605932	0.527785841072273	5.5969265976637E-09	0.078773870113415	0.406952488768156	0.022017902887019	0.408347225822259	0.141584523055506	0.312576568444401	0.452261313329901	0.004109248724206	5.38596830217504E-07	0.359582331161565	9.38227811779893E-46	8.6851762160603E-09	0.111798341644313	0.307345817431418	0.003118938201015	0.026482826554864	7.62931652058595E-06	0.289133550783265	0.268239523877137
00:09:30	0.021808768509016	0.317221117522977	9.50985623065547E-05	0.021383859212996	8.78853989264708E-13	0.000191554020875	0.104163936465732	0.406563613462227	0.196630872566644	0.045975711799594	0.006466153019859	0.398820789562938	0.001807339528182	0.066266495008599	0.438710060614567	0.030998777001936	0.532482973992958	0.128913694176915	4.42107200672402E-08	0.079056276893195	7.70144286388561E-47	7.12922677743629E-10	0.11304226781913	0.188570177036986	0.000256018037938	0.002173842781313	6.26252436093586E-07	0.068012961092966	0.386651311497262
00:09:40	0.001790172733051	0.050815051486565	7.80616535606831E-06	0.194404267196527	7.21407284994016E-14	0.065047645021806	0.39222943704072	0.062235510705285	0.274411578662717	0.080785769212508	0.000530774161737	0.234230229138308	0.000148355462684	0.144876557589223	0.0397105810967	0.002544534567546	0.243488988005471	0.109497847136523	3.62903689588099E-09	0.141644930738696	6.32172926884085E-48	0.090735409229557	0.300735214648119	0.519737669342131	0.189744132676561	0.461037557070689	5.14059303549553E-08	0.127838761031964	0.250142988428239
00:09:50	0.000146946326329	0.062462263597769	0.321572887485724	0.205460182595188	5.92167159960044E-15	0.077526107451106	0.367197146177239	0.236068406445427	0.099156835145468	0.045131000605589	4.35685963357854E-05	0.442269551969157	0.114276191725021	0.034298971031705	0.003259642994677	0.120547773023899	0.243111382593922	0.046246980673935	2.97889488604469E-10	0.296336956764681	5.18919138333462E-49	0.013605643821011	0.099079369402277	0.146916201775281	0.079901910484905	0.056743687000402	4.21965572244676E-09	0.116732240236438	0.283508604442352
00:10:00	0.116856093052346	0.120764965772786	0.16104403006988	0.2113624941751	4.86080405104383E-16	0.032199670831569	0.139122265957271	0.218374351336533	0.008139288676466	0.110953872073663	0.231020057904305	0.811566667410726	0.118503180798321	0.118444777915271	0.00235501332611	0.089431792065286	0.265187427447852	0.054474160297014	2.44522582621718E-11	0.258976690732012	4.25954767560171E-50	0.073447547590485	0.388870080348518	0.06333672350356	0.035476954376134	0.004657805469343	3.46370434170369E-10	0.064484531093834	0.075547581579734
00:10:10	0.059119188449741	0.538842391195478	0.06657339225429	0.041133284859214	3.98999093840975E-17	0.026973532917368	0.281096236416584	0.249873300350158	0.000668113499807	0.015986458100746	0.395052806545645	0.497104444004814	0.653580632186933	0.184676826276378	0.082483639291451	0.018601382307061	0.148671827520657	0.119167568006342	2.00716358580159E-12	0.147783238278886	3.49644965090198E-51	0.286468723676158	0.096934448582257	0.136472497192328	0.002912125751145	0.198720643400064	2.8431816612234E-11	0.213930560273794	0.199135617980371
00:10:20	0.070332984142174	0.426873834030786	0.005464676811582	0.003376425631065	3.27518400688733E-18	0.070595414194654	0.309839218459984	0.297373591195846	5.4842095712284E-05	0.001312248391201	0.232115113723279	0.194207072824801	0.44650315325767	0.036854206426345	0.555648926297647	0.071139852852564	0.281124777930823	0.106668238943391	1.64758020178464E-13	0.0852601623302	2.87006064782821E-52	0.169113128937128	0.256266625014859	0.011202344744232	0.000239041838275	0.075357036762854	2.33382562749017E-12	0.128673577515881	0.297508056432258
00:10:30	0.271990488717298	0.545312651069476	0.000448567988559	0.074439991178654	2.68843474698363E-19	0.064141847882196	0.516833136472607	0.09449528403906	4.50171335107456E-06	0.009274113354044	0.452624534009889	0.268389099675931	0.093575153482397	0.663743162364092	0.399300847540012	0.33810528756241	0.404788391046567	0.090783780819819	1.35241618596255E-14	0.025357778549749	2.35588924327485E-53	0.028765233351201	0.268609489597917	0.075661251317564	0.238285179206294	0.317219524080784	1.91572073420951E-13	0.210917198167222	0.271277925186139
00:10:40	0.044192110744108	0.59547435134662	3.68207027235686E-05	0.153577519908455	2.20680162506592E-20	0.028006882169097	0.461890944245758	0.23648178010269	3.69523134228143E-07	0.071301224066091	0.595523198884268	0.144288140004413	0.074513252225087	0.181321442015845	0.036639841141683	0.126460417841801	0.264010317077347	0.016315718359664	1.11013080763674E-15	0.002081493217361	1.93383165292274E-54	0.458448263830849	0.072995902649798	0.092776318031878	0.123840885947673	0.165456756061037	1.57251933831362E-14	0.054304252875659	0.364703122873716
00:10:50	0.048673792367436	0.165461986983931	0.134545654489213	0.227813646452857	0.012204946655031	0.00229894488431	0.077816186930468	0.058285512684201	0.246686630267822	0.005852760879347	0.069712166346421	0.151196639827167	0.076820985185693	0.014883770318354	0.036909360310007	0.249026819120088	0.200054875096811	0.04413341432207	9.11250858172097E-17	0.210311459084184	1.58738568569015E-55	0.094598507573069	0.107312143000721	0.067834415630711	0.029206417684556	0.165243668018468	1.29080247721528E-15	0.00445756452257	0.299919842175922
00:11:00	0.056268377547978	0.139210953153235	0.078280289702247	0.119411009706186	0.04716365138047	0.000188708887665	0.03076770163378	0.496080853823312	0.414273887150572	0.226245126560617	0.005722323078615	0.188796348338877	0.019409171781851	0.578153262677539	0.84700240332457	0.043369541187148	0.347616468839979	0.006469467150364	7.48000254390833E-18	0.578450530302279	1.30300551825473E-56	0.406396512129041	0.084653247178363	0.077786834020271	0.242535417807961	0.143320734904734	1.05955519565942E-16	0.038957592358635	0.262572676171572
00:11:10	0.004626424977991	0.439385025641389	0.008211824963681	0.109547729357615	0.003871428258664	1.54901687842998E-05	0.0987318617048	0.410665597744735	0.104515312076437	0.084279345126308	0.000469716882034	0.203721389438062	0.001593201839004	0.084715709094589	0.321037813723683	0.471940154208477	0.438770264716819	0.000531046202135	6.13995998523475E-19	0.420738516013063	1.06957206172872E-57	0.079323763976638	0.10530877738325	0.006385132163511	0.160088105697277	0.121222401934022	8.6973586777648E-18	0.078746922900194	0.166677995829145
00:11:20	0.115746440933179	0.251299029855476	0.000674067640843	0.264372354468725	0.000317786183285	1.27151048334321E-06	0.198405114617498	0.46020304965455	0.244382290238611	0.017080155238362	0.360312991165698	0.435956854532558	0.000130777970762	0.381815237193097	0.534878893623346	0.227517389074514	0.324581200919388	0.088740288149817	5.03998606938789E-20	0.241496602081121	8.77958212151626E-59	0.006511291056865	0.062284946656911	0.000524123564855	0.013140831935864	0.253821520986054	7.13922675095877E-19	0.464993666621021	0.279561497572317
00:11:30	0.037404008013641	0.053752489114333	5.53308413710526E-05	0.178798395609024	2.60854784176394E-05	1.043719362755E-07	0.156445127678554	0.389361550785213	0.354699046508079	0.001402024519237	0.106886927162683	0.360070916873998	1.07349095500561E-05	0.047128050400228	0.398263443559789	0.283400537133477	0.135892326552839	0.152343957659984	4.13707249570174E-21	0.062725074038079	7.20671986363068E-60	0.000534479317443	0.231558055308537	4.30226820998954E-05	0.456392985286955	0.159038514438046	5.86023418028153E-20	0.560265303047807	0.470486929354389
00:11:40	0.145193039813592	0.023419241298984	0.064351760584345	0.014676666057522	2.14122646001567E-06	0.085420237892569	0.322421485260737	0.408321834797019	0.435424692291266	0.000115085180732	0.008773813269062	0.657370012916853	0.308553090187504	0.00386850595225	0.272445775662049	0.066137604943564	0.142407179980092	0.03400209084677	3.39591590116647E-22	0.0051487876161	5.91563590088949E-61	4.38727340367741E-05	0.086274811585023	0.020625090461889	0.070211839611113	0.023578561594759	4.81037314624135E-21	0.056478103772119	0.322751806166037
00:11:50	0.053102140036073	0.0019223683898	0.10516509595583	0.068078580168393	1.75762571023842E-07	0.012022457423124	0.381232127701534	0.283890017058508	0.468668285411878	9.44676690203669E-06	0.000720198450117	0.35881934559713	0.139226682735618	0.179582888886323	0.024224811604575	0.10902075232005	0.161191262727255	0.034084810413771	2.78753752074126E-23	0.000422638224382	4.85584964784E-62	3.60129331303529E-06	0.149890611006653	0.118534722519373	0.01931058652254	0.034445144184769	3.94859473089662E-22	0.064924793780034	0.502385711144609
00:12:00	0.065965451198483	0.063994201010767	0.02636970375352	0.16472706923522	1.4427470400625E-08	0.000986863401033	0.047918418147521	0.748418158797222	0.202227990144656	7.75437848153975E-07	5.911748878681E-05	0.409216986655874	0.124231276591558	0.104106880362183	0.127452074731254	0.010088044773581	0.080903148324636	0.228955728391748	2.28815013554113E-24	3.46922580668273E-05	3.98592411660807E-63	2.95612156644758E-07	0.317494645854457	0.060677672090457	0.40935219641195	0.156652651504061	3.24120393051983E-23	0.154465835494143	0.310809564274209
00:12:10	0.143638880287309	0.317851238134839	0.00216455709632	0.239683408872921	1.18427888798165E-09	8.10066809157715E-05	0.003933383287699	0.213450192754708	0.157690826813622	6.36518146986381E-08	0.173672149064537	0.278964827459932	0.032779596903478	0.182953970123432	0.018977251143462	0.329014713788221	0.367245170275141	0.029764808027939	1.87822800727168E-25	0.228835122793147	3.27184575626738E-64	2.42653234713927E-08	0.102068845381275	0.004980726630047	0.564888481705792	0.058446364237616	2.66054220176496E-24	0.28012970775264	0.316610598571863
00:12:20	0.084723445498771	0.786019494001241	0.000177677666273	0.061700909259476	9.72115308902858E-11	6.64943329149771E-06	0.236870967036311	0.117973892184706	0.041565765952963	5.22485912194638E-09	0.015489884672874	0.287019174647687	0.10625287858847	0.080757533913998	0.001557747633996	0.245412548453123	0.320572776143379	0.002443244226014	1.54174343392264E-26	0.089849243159134	2.68569454400818E-65	1.99181904375773E-09	0.213496754428668	0.000408842938573	0.280210795442755	0.159739374714965	2.18390602970701E-25	0.25505860815489	0.286039416708738
00:12:30	0.006954523907179	0.196349831599812	1.45846709915004E-05	0.212897849318093	7.97960837935621E-12	5.45818722582297E-07	0.075177290657995	0.112981254334845	0.027948065300359	4.28882553835034E-10	0.001271487162057	0.415011901131925	0.049664824668789	0.025398231360506	0.346945863436569	0.109873568876515	0.265468639109022	0.00020055369893	1.26554007651945E-27	0.007375275001076	2.20455232949124E-66	1.63498463465909E-10	0.405380594413482	3.35598720501871E-05	0.038939782986463	0.034517227370061	1.79265923443225E-26	0.038798316143293	0.370741279001618
00:12:40	0.000570862085351	0.566508909354733	1.19718269826733E-06	0.090277137330321	6.55006142838706E-13	4.48035290920661E-08	0.09773628464285	0.104973677298495	0.002294116901721	3.52048238413631E-11	0.000104370021948	0.114865595701701	0.004076737064594	0.476123114577162	0.211417061953241	0.360492649082904	0.277938632272436	1.6462450100704E-05	1.03881855439588E-28	0.000605399438314	1.80960674932601E-67	0.346812053228294	0.110457255280921	2.75476205105783E-06	0.003196372032859	0.28978578356939	1.47150430791491E-27	0.003184759727232	0.269549709096589
00:12:50	0.127962501082833	0.401178877695332	9.82707401398296E-08	0.007410398693529	5.37661783335606E-14	0.078213918593648	0.757445125727486	0.129733255424805	0.023219134300361	2.88978791657289E-12	8.56721310795923E-06	0.259712598532808	0.000334638956337	0.196524722723007	0.158556451811931	0.253903069364217	0.208185193320523	1.35132019386229E-06	8.52714196080664E-30	4.96942120609296E-05	1.48541567528224E-68	0.076347373074826	0.034437405311313	2.26124639170251E-07	0.542886005705576	0.198871998097202	1.20788429090256E-28	0.000261420997827	0.393282906330299
00:13:00	0.084377370083391	0.171462253145737	8.06655356914743E-09	0.047229747797007	4.41339667452263E-15	0.096410575448018	0.48960029999676	0.231944542477901	0.030586811596762	2.37208237155246E-13	7.03239676177482E-07	0.095488753849755	2.74688382704401E-05	0.077994739993668	0.267492180047436	0.069922227395231	0.222777793223974	1.10923116253633E-07	6.99950436118602E-31	0.561742880878825	1.2193034366146E-69	0.024136570137992	0.238376982781708	1.85614406951197E-08	0.220817376608086	0.191124489937874	9.91491803565661E-30	0.126396812867616	0.310178732481633
00:13:10	0.007054372990082	0.014074478813518	6.62143038623074E-10	0.145544318681426	0.068341106475366	0.00791386195298	0.043586378272827	0.523512583424759	0.00251071838783	1.94712378204658E-14	5.77254278512996E-08	0.311254729302572	2.25477955162917E-06	0.030868587669441	0.098825028549485	0.095696614214474	0.233550724377992	9.10512384503803E-09	5.74554305855928E-32	0.09543502581145	1.00086520916625E-70	0.074602949881312	0.179798996615265	0.003832263776057	0.018125794055008	0.18558816713037	8.13866033312942E-31	0.576871918818775	0.255852481024527
00:13:20	0.000579058197183	0.176902305690541	5.43520104141992E-11	0.052924878130691	0.009114192179092	0.042027718463555	0.084129021194072	0.09170319657255	0.330532732908342	1.59829652969855E-15	4.73839166573791E-09	0.2105868873129	1.85083576392676E-07	0.002533847976368	0.013814678146711	0.270258189147929	0.165221417990955	7.47394078290377E-10	4.7162289405539E-33	0.054751635992024	8.215601931712E-72	0.006753705759164	0.1281488648633	0.068350234911556	0.128175992048532	0.051255596050781	6.68061922245308E-32	0.156201776567033	0.208239079761672
00:13:30	4.75319913189504E-05	0.069101040955199	4.46148470005568E-12	0.004344338548528	0.000748138452479	0.119339330287685	0.124721443172842	0.362401424009475	0.544753279005752	1.31196168440887E-16	3.88950873361591E-10	0.138495033243742	0.116185634210018	0.221072509836088	0.470139955748294	0.05317381346554	0.137448541145494	6.13498418879757E-11	3.87131646095359E-34	0.443841434954721	6.74377673259082E-73	0.000554377927947	0.098929981560777	0.04932238396431	0.491819690219506	0.315580253402907	5.48378619681853E-33	0.423935964557199	0.215151051904304
00:13:40	0.416351774427284	0.299174622637582	3.66220965464616E-13	0.184083448861994	6.14109438421991E-05	0.069555220023766	0.31136684194598	0.40289623048333	0.149807633775686	1.07692373059311E-17	3.19270319046504E-11	0.180387313786501	0.270752202548893	0.30126914739166	0.10794094174453	0.040989856358192	0.313247447243907	5.0359016869509E-12	3.17777006370053E-35	0.233834436418493	5.53562903814598E-74	0.119625650235722	0.17666650387449	0.201006807210987	0.09243833896617	0.252547523140998	4.50136582419605E-34	0.309538827765886	0.173344488149713
00:13:50	0.105188566394495	0.046112297448337	0.085916935075828	0.174211084993704	5.04091724077924E-06	0.056530600099566	0.586920236921441	0.298450842242147	0.012296959412327	8.83992829437791E-19	2.6207303699584E-12	0.478778674062472	0.080936205409868	0.024729677549068	0.422830212363291	0.336682370728796	0.258397999733377	4.13371983043455E-13	2.60847251305925E-36	0.120154647029321	4.54392101978628E-75	0.02582406232436	0.117891408560596	0.301964380156495	0.007587800926834	0.828723143378408	3.69494607484799E-35	0.245362954626667	0.171445806069752
00:14:00	0.008634403327742	0.003785127872592	0.038424873560003	0.55063931836464	4.13783684772552E-07	0.05324272267703	0.365052841636104	0.39221204066875	0.554618112799575	7.25625501879375E-20	2.15122648811645E-13	0.162807830834172	0.006643648309693	0.002029935547585	0.135647257175574	0.042167230873922	0.278827076416626	3.39316386592804E-14	2.14116462644946E-37	0.426042228912958	3.72987750656261E-76	0.212906629594254	0.305781708718015	0.03750497312462	0.000622844628638	0.256462066685784	3.03299643469277E-36	0.076591744582186	0.261245194480911
00:14:10	0.000708754985276	0.000310702216213	0.003154105693296	0.112171234497135	3.39654331951468E-08	0.038521449003385	0.107018411670542	0.273107303962554	0.266244798024789	5.95629683232345E-21	1.76583423316734E-14	0.449155518367632	0.000545343862359	0.130830993979124	0.011134604918593	0.00346129708826	0.460205086720559	0.037544462774734	1.75757495415645E-38	0.263532841555455	3.06166989993504E-77	0.328656782568444	0.028499847468127	0.076500709298237	0.236529132519082	0.021051688390985	2.48963508168046E-37	0.145539026575973	0.264588754318646
00:14:20	0.058504659227452	2.55039909902829E-05	0.000258904761494	0.176153061000508	2.78805253708375E-09	0.125738006655315	0.317937329168667	0.077376324394685	0.065514898459045	4.88922617284802E-22	0.037280726577601	0.339382081542292	4.47645501912726E-05	0.218193255358476	0.00091398402942	0.041122228990827	0.218048579135581	0.011388275869018	1.44270537693332E-39	0.48110962339415	2.51317169523001E-78	0.562987569104353	0.087097171280864	0.17147928282162	0.435415468285386	0.31254978461313	2.04361692253751E-38	0.131186187349678	0.314235396529105
00:14:30	0.205580797134843	2.0934950653413E-06	2.12521969909442E-05	0.090010943505117	2.28857288669877E-10	0.155058873660583	0.611797739073251	0.145796621946599	0.031637971572837	4.01332123670161E-23	0.010629581070201	0.766883168488924	3.67449804085006E-06	0.031668279114397	7.5024377797234E-05	0.05636901885177	0.323135817489721	0.000934806609037	1.18424468880263E-40	0.298079220077697	2.06293695144577E-79	0.459447059827558	0.093480506137446	0.327720183975835	0.056077454574587	0.263539413105695	1.67750292274268E-39	0.014730122073362	0.316490777652518
00:14:40	0.327077839271519	0.056695627250343	1.74448656075648E-06	0.181048188915127	1.87857502255361E-11	0.114463206588319	0.279866159009091	0.485596632004498	0.029029712644775	0.027827781983746	0.00087252914752	0.739071774800602	0.099870066802584	0.108421089187651	6.15837594824482E-06	0.004627050834878	0.335696079361642	0.067832060377754	9.7208723650723E-42	0.373951101474194	1.69336176820616E-80	0.208684207713809	0.007891859875915	0.037891850471997	0.247434962517748	0.212072847817875	1.37697825104919E-40	0.337976494649611	0.185340869984183
00:14:50	0.203237819611927	0.398629451686753	1.43196176939106E-07	0.051742046802238	0.011857017621098	0.262904519629104	0.212510139546342	0.313655356812835	0.002382903922499	0.026975429557268	7.16215538734955E-05	0.385125540760273	0.12182913615703	0.248485600033855	0.149463662177553	0.124063034068111	0.282540685240999	0.006765684372484	7.97937794710055E-43	0.591365860585999	1.38999598412966E-81	0.017129842903018	0.010779429068964	0.231816236498269	0.387244275966997	0.017407999421297	1.13029257842511E-41	0.03391109568716	0.466584437547153
00:15:00	0.388956530364264	0.22929848374956	0.025608180268464	0.144963572978787	0.015155244207103	0.165189659748952	0.458547385354493	0.128658279791676	0.000195600665199	0.050256623172756	5.87905515114738E-06	0.440187408054953	0.085335521087941	0.02526251160433	0.015845597200597	0.012695377663875	0.250100643766694	0.000555361192405	6.54987227807318E-44	0.33175605223153	1.14097818444508E-82	0.222227063314631	0.141290001960813	0.569867858625267	0.401441265026424	0.225016830891937	9.27800647446287E-43	0.049606201299764	0.297856684436862
00:15:10	0.112721349462914	0.035630072812335	0.022594366405325	0.43992813428804	0.015126937582455	0.317675938476513	0.472821154254949	0.376160719640913	0.139753271145226	0.009610142387809	4.82582233991759E-07	0.594408851620371	0.313677868699665	0.002073673230278	0.12733966900443	0.230984403568	0.324439991830367	4.55868227143373E-05	5.37646256932351E-45	0.080366054095321	9.36571927000729E-84	0.298923093648519	0.328788904420565	0.419525405041525	0.210979733073173	0.466985038511689	7.61585148688808E-44	0.352967781857564	0.243640707819898
00:15:20	0.208646418335509	0.00292469447777	0.001854658535289	0.185548328048093	0.222739043609543	0.154483435331394	0.236495341660336	0.405757344523907	0.013467745481002	0.000788848524679	3.96127620131316E-08	0.193076241798307	0.524975897619877	0.000170217464254	0.414337340650516	0.109345513859964	0.465170615554987	3.74199427977431E-06	4.41326922604363E-46	0.332808570738169	7.68785053390372E-85	0.204499850623949	0.086421547743533	0.190031525561746	0.017318271098982	0.121250265568109	6.25147158821026E-45	0.148223829360221	0.272091782111081
00:15:30	0.313987581444377	0.000240073542183	0.000152239643317	0.076845928786888	0.149644617735797	0.094812671478129	0.021163801135645	0.24141044059158	0.001105499869275	6.4752630062725E-05	3.25161351533674E-09	0.095178360741108	0.063904025413834	1.39723003190331E-05	0.070688024200094	0.123216579528264	0.363143894656162	3.07161595305911E-07	3.62263198346687E-47	0.297884758545173	6.31057200496227E-86	0.385223028769335	0.082371639057707	0.24246550156344	0.274694862757689	0.009952827882306	5.13152036715583E-46	0.106255163284817	0.395232978756145
00:15:40	0.034117021204992	1.97064363797315E-05	1.24965909121788E-05	0.006752517104476	0.097321438286021	0.014441268752431	0.241163597112421	0.357226903869425	0.420372208903336	5.3152195495926E-06	2.66908690931868E-10	0.202440188696157	0.375368039323883	0.023887421369018	0.067679928390872	0.054667894371107	0.255569902536232	0.037514611042803	2.9736374137777E-48	0.623541877765983	5.18003294343342E-87	0.18835287385452	0.20752651322609	0.11222094714927	0.486557172197846	0.000816977863023	4.21220842276496E-47	0.171867516693766	0.317515560252973
00:15:50	0.363636399927173	1.61760280311221E-06	0.082214683989716	0.054380839092257	0.008470323457329	0.098441879191152	0.08834874592778	0.444936691880986	0.168762816680864	4.36299789414029E-07	2.1909199527849E-11	0.125578145026639	0.753103291910671	0.175592886642989	0.007514475968881	0.005005756046902	0.190674706303724	0.010165528130626	2.44091023017917E-49	0.469258963610591	4.25202997033483E-88	0.130282734896425	0.288907582845201	0.697283128546581	0.141422622027925	6.70616267619955E-05	3.45759122586237E-48	0.129267521556186	0.22260391835942
00:16:00	0.485744832485668	1.32780923867481E-07	0.016599493768172	0.143591550777172	0.000695286489339	0.06453600724991	0.227208601597742	0.319284411663812	0.013852895575014	3.5813667613658E-08	1.79841661309421E-12	0.244177942749676	0.590569376145207	0.025895330055245	0.014849934063638	0.198752875680595	0.442627655250849	0.000834437362614	2.00362112885318E-50	0.614007327560914	3.49027874263712E-89	0.587090376211072	0.113410447685397	0.619427457316548	0.017323308755064	0.573069333472965	2.83816371016917E-49	0.276951588391261	0.396239307150835
00:16:10	0.255020575568356	1.08993219529422E-08	0.001362569423118	0.013424662127892	5.70725905205939E-05	0.005297438066301	0.454684191486454	0.090957315789592	0.686748828379271	2.93976485678388E-09	1.47623025211035E-13	0.225182560770515	0.414201873862133	0.00212561813195	0.353910118377938	0.235708844166237	0.345646370744549	6.84947897618693E-05	1.64467237604728E-51	0.540666611509206	2.86499525786391E-90	0.299517808416641	0.074797704432552	0.127760848698988	0.471393763156694	0.566563284334767	2.32970664243636E-50	0.099087234321426	0.197539678502625
00:16:20	0.049012405340736	8.9467082750869E-10	0.000111846509222	0.173214742370456	0.114322902082668	0.000434840196382	0.201093847059721	0.2632525736101	0.156461428979956	2.41310594223691E-10	1.21176358213036E-14	0.178539974283633	0.325733947469618	0.000174481361436	0.217261239497347	0.105577684934447	0.122634367747892	5.62239472334728E-06	1.35002929724605E-52	0.088251450725746	2.35173131799236E-91	0.036919739306419	0.12142009985868	0.010487249089645	0.112069412959817	0.096430297380173	1.91233966538477E-51	0.163693204821888	0.164229149989318
00:16:30	0.004071932458538	7.34390536448933E-11	9.18092055554235E-06	0.269552168047502	0.100480799633638	3.56938569216723E-05	0.513927651895741	0.287799084637017	0.521029977273889	1.98079797947839E-11	9.94676119716615E-16	0.232178979480417	0.469679616610367	0.285634498635046	0.033365765023462	0.175306670985641	0.387909356362519	4.61514263128979E-07	1.10817153006665E-53	0.193959884552062	1.93041862001183E-92	0.042258384416314	0.061566582837511	0.007634104831477	0.364988660192812	0.329343952048187	1.56974398801536E-52	0.215825799909464	0.202366234055477
00:16:40	0.000334244570256	6.02824461738151E-12	7.53615851167819E-07	0.320639380039252	0.008247966299655	0.228264258451129	0.261732001460136	0.299629589319186	0.064734448588357	1.62593799419705E-12	8.16479879181634E-17	0.331682809059668	0.337239857651625	0.292270145545942	0.086637982345645	0.076219062745817	0.177906348026603	3.78833976538519E-08	9.09642585205651E-55	0.51995548389848	1.5845840976722E-93	0.028466305132337	0.171252281448691	0.17280106300337	0.156172842009755	0.670232618691075	1.28852433096114E-53	0.436608644586132	0.189560818122161
00:16:50	2.7436465089484E-05	4.94828451122288E-13	0.013175850957411	0.087889426185888	0.000677034302357	0.123984848723784	0.048867445919337	0.319788083972632	0.005313727123294	1.3346511801621E-13	6.70207497590656E-18	0.300523333522476	0.053052717366592	0.026799415392848	0.074957258845809	0.316867867630197	0.314920057798872	3.10965864428504E-09	7.46680103548456E-56	0.312266955397439	1.30070583476874E-94	0.002336656617615	0.023599102210157	0.29100180353748	0.013243021119398	0.137427947488091	1.05768517933806E-54	0.213787084033297	0.032136640113678
00:17:00	2.25212219911494E-06	4.06179927294389E-14	0.03469467239318	0.240724699120501	5.55743597773218E-05	0.050159967986693	0.27997327374873	0.026261432014611	0.002709617167517	1.09554840286991E-14	5.50139815174556E-19	0.269032383570108	0.174731465152088	0.002199829975643	0.124414497920189	0.042178846788659	0.59889664626576	2.55256325536933E-10	6.12912352722677E-57	0.04008589300073	1.06768436657089E-95	0.068368728698342	0.001937132272446	0.055600135287572	0.193550074505475	0.08029990275308	8.68200864904827E-56	0.053238251087767	0.077207659237679
00:17:10	0.171722126633921	3.33412787730153E-15	0.002847912135651	0.257458969491854	0.137577567964445	0.339913750946582	0.070118161438908	0.389242126095227	0.056347800244925	0.176098032046562	4.51582259715555E-20	0.445279068931437	0.070258882525205	0.335014095416571	0.395223986681375	0.086719653471994	0.513154825777878	2.09527151304406E-11	5.03109096298115E-58	0.09400724478523	8.76408697607301E-97	0.259228166474575	0.091331341101128	0.004563937028569	0.570622281259301	0.261585251909688	0.092091971051089	0.082822612781576	0.102354786657523
00:17:20	0.134933803315642	0.043880728122335	0.000233770863736	0.164637681454972	0.103423244400527	0.173071321371245	0.005755649185223	0.467026202275118	0.463196011090729	0.180633323671641	3.70681291673284E-21	0.474907106212461	0.033229628594661	0.382696781944652	0.755542054500305	0.071620037722471	0.215275435201637	1.71990359264916E-12	4.12977094773019E-59	0.405520908646709	7.19400067370682E-98	0.421697591469472	0.237566330439546	0.00037463076471	0.30424188804965	0.475376083273702	0.103259768282788	0.147114836528114	0.389178399461165
00:17:30	0.168082065170325	0.339189235460639	1.91890810280673E-05	0.337993026043314	0.08237227212239	0.014297184993501	0.506479824117976	0.325592172492769	0.116716406213725	0.117451732871724	3.04273733169066E-22	0.129674034059622	0.179816343559965	0.031491343246119	0.235227363170118	0.012315098228395	0.190964960590422	1.41178284035845E-13	3.3899224256145E-60	0.277988372250198	5.90519535401553E-99	0.034615046215473	0.055127476323869	3.07515658056612E-05	0.49681362480957	0.290380519392373	0.031070598278414	0.135460912442167	0.31341425077543
00:17:40	0.047821543354391	0.606191999916345	1.57513568978278E-06	0.140861504806706	0.194533029601737	0.001173584410517	0.07730771494557	0.099964415827875	0.593239863488586	0.134433788179343	2.49763089684714E-23	0.197930378283595	0.306991956290986	0.474499969996256	0.019308637782123	0.001010884821131	0.236150322271495	1.15886192508067E-14	2.7826177764169E-61	0.034779498615917	4.84727952508218E-100	0.002841376020963	0.225083312997013	2.52424223684044E-06	0.22536910392923	0.301342004443614	0.130311851820824	0.044510025042016	0.253882358572306
00:17:50	0.357810112712451	0.128792711851567	1.29295010928274E-07	0.291454627730248	0.018704531158794	9.63336747223277E-05	0.18910952381327	0.095070189552751	0.061567337467303	0.106347196807816	2.05018028730704E-24	0.351071760627432	0.256606259290981	0.070336558542452	0.351037229691329	0.201170280143654	0.212340678122509	0.041639259422551	2.28411176348018E-62	0.360428653955227	3.97888933146024E-101	0.43056283778217	0.286076986821841	2.07202420537435E-07	0.26877767609571	0.361128515417286	0.134982393154805	0.293736493817129	0.265289146170275
00:18:00	0.043885087017576	0.14643431362093	1.06131807941244E-08	0.189885322752621	0.026873027230117	0.348057303578542	0.591722353648983	0.360578221805369	0.090771867825067	0.016184586173671	0.022630804327567	0.653160476867593	0.523075151344272	0.0627029872148	0.080441399812938	0.023276096744252	0.2286792300263	0.006841920418905	1.87491310962102E-63	0.255993897634749	3.26607125297559E-102	0.159891684101492	0.091916311866882	0.037674109785685	0.143103131288139	0.153893801674978	0.20793222244734	0.068701339187758	0.101678067052456
00:18:10	0.377336609779923	0.489090807894638	8.71182930880887E-10	0.235753922662305	0.172077653712086	0.29053387454911	0.455119989566061	0.163088885290454	0.028816890036292	0.001328511733794	0.00348744004699	0.68618639498114	0.227692439769995	0.599519057354097	0.00660303219295	0.001910618369222	0.124369453092755	0.000561619028171	1.53902240023171E-64	0.583447697117675	2.68095454306057E-103	0.395949811178874	0.118279747344803	0.388170312030005	0.011746620334863	0.310095047977423	0.025061441922059	0.304100314236008	0.304631431611712
00:18:20	0.269351053260963	0.072141189624299	7.15110496825218E-11	0.095875865760461	0.036871175648703	0.196685362937434	0.233812974852601	0.55594526999241	0.029810447832241	0.00010905088384	0.000286266511458	0.514465817871592	0.028915335270094	0.070298955478469	0.036200708850854	0.08709273889543	0.517673758118334	4.61004971545447E-05	1.2633065160517E-65	0.354464586192689	2.20066149977862E-104	0.165789025197448	0.155294739671665	0.199674130216408	0.366940402337051	0.088440930287916	0.002057168425685	0.291758090958671	0.328018239800707
00:18:30	0.421014401789462	0.062561009702602	5.86998441478336E-12	0.045664373763329	0.137975702176603	0.116646055069863	0.094315587195676	0.13132480750935	0.160544131832891	8.9514416499682E-06	2.34981861991087E-05	0.14940543012584	0.002373515255855	0.143479732798933	0.118286970350007	0.00914964569375	0.414090221083782	3.78415924549185E-06	1.03698513631666E-66	0.45615275516072	1.80641296180996E-105	0.414261122720068	0.155175848650631	0.063285442294381	0.036275059349722	0.034650179059118	0.000168862667391	0.301645870851106	0.264221596172772
00:18:40	0.237787921196904	0.072886319010127	4.81837662609799E-13	0.035034672457681	0.199047978262312	0.051290065020574	0.025986590959186	0.093259480757799	0.146784945252285	7.34779075519552E-07	0.12489570525332	0.136152749558847	0.000194829996511	0.297772110474494	0.189835300097707	0.104503562297611	0.246324686856786	3.10622706458813E-07	8.51209234875566E-68	0.301238157843652	1.48279405484363E-106	0.50953710663553	0.05148938840858	0.005194785443647	0.002977638196804	0.002844259900386	1.38610918204585E-05	0.134796355115126	0.206869812080234
00:18:50	0.129043613795637	0.039327927053406	3.9551643872268E-14	0.507686735020198	0.016338853021752	0.070184275417042	0.281294922814106	0.219936112434168	0.013156250937622	6.0314339402892E-08	0.147145841281824	0.320821825651197	0.164151831404039	0.024568869268509	0.601888973774386	0.299170799472291	0.235933101422032	2.54974644322234E-08	6.98715088734109E-69	0.556799054646176	1.21715147951365E-107	0.186487634010658	0.191271718516081	0.000426413955993	0.000244419427287	0.252463531290948	0.072170262170234	0.249112091819966	0.30181232417744
00:19:00	0.276580269438028	0.052461062386345	3.24659663282806E-15	0.25820990226253	0.001341174727807	0.264043719055199	0.09622076079865	0.127475918301637	0.595343972432186	4.95090246688776E-09	0.032091109839259	0.060076216185496	0.13075267172734	0.002016735600096	0.385989264644591	0.145526598492645	0.279146561380298	2.09295933283197E-09	5.73540270972367E-70	0.71231240259729	9.99098775209545E-109	0.123794153113226	0.076515960375707	3.50021889909147E-05	0.130030463968302	0.312766259501399	0.025563409188793	0.086869810416261	0.073147093643158
00:19:10	0.051854322317259	0.004306266233791	2.66496880138046E-16	0.114940014867945	0.000110090325686	0.258762765335893	0.436193497169303	0.048591537279945	0.244838776243186	4.06394822181539E-10	0.054904401874199	0.004931356122916	0.548400709438364	0.000165543738959	0.081118215861925	0.03310615418586	0.315431113335974	1.71800563955388E-10	4.70790523535175E-71	0.11420599405024	8.20110215882146E-110	0.010534127512294	0.006280812502146	2.87315463515269E-06	0.015724347140463	0.041385278459351	0.300068804653421	0.13982234441731	0.192647301552882
00:19:20	0.004256461976055	0.193326633019983	2.18753960394048E-17	0.009434850962266	9.03676423247357E-06	0.123099560082572	0.066502342959631	0.605190396035863	0.103596105653905	3.33589184195313E-11	0.133721295802682	0.000404790360563	0.504332123714806	0.095653891087321	0.006658588637399	0.095363695173138	0.194608833825664	1.41022490558631E-11	3.86448394765294E-72	0.009374598864455	6.73187459421313E-111	0.000864693842351	0.000515560485596	0.065096811803323	0.001290733013387	0.003397110525386	0.129258124548035	0.238966905175235	0.107909233008564
00:19:30	0.000349391675447	0.451001506559532	1.79564185379179E-18	0.065020953690314	7.41782779587091E-07	0.186365346268736	0.281724747625667	0.127822348862175	0.322271603634706	2.73826677256198E-12	0.076243223645076	3.32272161898205E-05	0.272561142634231	0.246449837204996	0.000546570239138	0.158052483391263	0.197059063556902	1.1575830943444E-12	3.17216159525171E-73	0.000769513934888	5.52585916802244E-112	7.09783928594459E-05	0.299728224408267	0.136175018352512	0.03312218360543	0.000278851812802	0.177752218771545	0.026779439805087	0.373510267388276
00:19:40	2.8679815198284E-05	0.12857199480117	1.47395259097514E-19	0.05604057592112	0.062836255676867	0.020123089874633	0.177431707421049	0.010492297330455	0.097275748519578	2.24770624257618E-13	0.271235077572858	2.7274559952174E-06	0.327614522795113	0.449174672082697	4.48652173275092E-05	0.164633517980813	0.135117202871785	9.50202067063088E-14	2.60386880181021E-74	6.31655502863841E-05	4.53590142202981E-113	0.11662132935363	0.075775601820492	0.097415178018133	0.013438396956359	2.28895506700829E-05	0.11155884138988	0.034456352736804	0.182901574789412
00:19:50	0.002252681322619	0.010553832016326	1.20989396401887E-20	0.008759286911957	0.032768368287902	0.001651803804668	0.546598697592964	0.000861260211932	0.419381271644021	0.020950725501949	0.525948424835523	2.23883221614165E-07	0.464725251974602	0.236034387834302	0.401297268316853	0.131330529813685	0.022118181969447	7.79973353672993E-15	2.13738567013405E-75	0.044874007058638	3.72329461985458E-114	0.010672727437708	0.102703855332951	0.053453965281632	0.00110309079567	1.87888873525542E-06	0.067950365529738	0.235568347495195	0.225148194404419
00:20:00	0.122147348387918	0.000866311286537	9.93141443715522E-22	0.347173393798668	0.237126669688673	0.000135588313033	0.455310961801366	0.104123245521863	0.226720304181792	0.031972157459461	0.548961999235373	1.83774539381128E-08	0.188709741134057	0.197507308281462	0.476204433141033	0.283513605257603	0.168333612162305	6.40241116629255E-16	1.75447299791694E-76	0.024794367355505	3.05626633747134E-115	0.000876070817038	0.115771355043245	0.094050359711134	9.0547206444615E-05	1.542285792479E-07	0.078024570075395	0.268537102104017	0.382983721751522
00:20:10	0.268446262540018	0.133048208512088	8.15220140407255E-23	0.278654797615933	0.251139853923272	1.11297664887396E-05	0.141304365167739	0.207530307655023	0.415314139815403	0.392763239886882	0.496059243542252	1.50851328122076E-09	0.062839575297926	0.094650711080891	0.342542096757771	0.068365767500929	0.245472455184762	5.25541911774759E-17	1.4401591361968E-77	0.002035245610257	2.50873618105603E-116	0.551796337914434	0.116460625436417	0.190701000255201	7.43256731640411E-06	0.306558887438493	0.059737381046393	0.196114147328965	0.302526268037836
00:20:20	0.047410761206284	0.318355814777422	6.69173441035041E-24	0.210495414508065	0.022317702912054	9.13586866912505E-07	0.181781691688482	0.386139571634047	0.161011546496272	0.58522413854811	0.068803523057737	1.23826310613139E-10	0.119678022608061	0.007769403488826	0.281909056756777	0.04024324695034	0.205193830352859	4.31391071048322E-18	1.1821546071291E-78	0.434117594669016	2.05929605969709E-117	0.528298002474439	0.077987036924961	0.366173459368631	6.10102277939067E-07	0.159118528599891	0.066991032413959	0.169756612766731	0.257318724020683
00:20:30	0.134117579891857	0.241110582445315	5.49291009865111E-25	0.171906185392521	0.082175365933089	7.49917767133251E-08	0.217829219909172	0.365674344405513	0.013216632572578	0.163369069312902	0.007689658619698	1.0164282536282E-11	0.507491312999299	0.000637751474689	0.371274333868515	0.257287859031889	0.424539658074535	3.54107354733638E-19	9.70371592994279E-80	0.424139549041199	1.69037314226436E-118	0.199990872428206	0.015416200779667	0.105701287025545	0.115297798013309	0.013061244201159	0.007247276329882	0.479398033968668	0.129165170861366
00:20:40	0.170131641355211	0.420262397063529	4.50885517888978E-26	0.146681814854324	0.284051756123242	6.15569988831701E-09	0.348797545834389	0.867069043664985	0.129405562037641	0.226159509785786	0.008675610976026	8.34335118003627E-13	0.095848275238159	5.23498289222194E-05	0.181132406763364	0.472502442528921	0.471737196855339	2.90669017260232E-20	7.96529508756058E-81	0.224395395217171	1.38754277056646E-119	0.016416250488062	0.049404538821543	0.008676490000036	0.05641716031051	0.088260030836299	0.063299250648954	0.448911449556295	0.142690981358496
00:20:50	0.096800847989804	0.065429429180653	3.70109371154526E-27	0.116373541899463	0.049923180266233	5.05290616861636E-10	0.088640292952916	0.408655849222208	0.099155889003427	0.249294544751286	0.029918797397765	6.84863970131982E-14	0.007867705541027	4.29713563504172E-06	0.132560541313362	0.134612854199397	0.540004595282165	0.057103438479776	6.53831236301359E-82	0.166791475538157	1.13896446412549E-120	0.001347527898722	0.096386600670464	0.000712209669713	0.006063067926934	0.199016965776496	0.186913576375967	0.196721237227076	0.24853715048664
00:21:00	0.007945897474035	0.005370774604256	0.075917249463302	0.066882618406834	0.020424309240713	4.14767795897565E-11	0.382838023299578	0.071443002809775	0.079323509263779	0.589819105628959	0.029073366581595	5.62170580458416E-15	0.043216089405327	3.52730372689107E-07	0.169369566154928	0.011049695951717	0.27525692918836	0.015473621218091	5.36697361320591E-83	0.571331644503515	9.34918964704102E-122	0.000110611825712	0.036147964920113	5.84617297583391E-05	0.187809530635974	0.016336307361896	0.479982169073003	0.104242001377287	0.192332735896269
00:21:10	0.117998613840616	0.423064565418555	0.006947683492839	0.103974020746491	0.176057162572607	3.40462139554892E-12	0.446572309102912	0.302170021457368	0.007591278525872	0.094200982345583	0.039320937459034	4.61457713233256E-16	0.187137495312686	0.03944591443996	0.166740352918999	0.000907014276991	0.291841261639657	0.139049753659405	4.40548021654508E-84	0.104609261426999	7.67428219311931E-123	0.045210432109344	0.002967205650724	0.075222386838704	0.036519189844215	0.004700197034838	0.092743397729465	0.584346569206906	0.154677489843633
00:21:20	0.015426284339027	0.337412947526665	0.000570300589949	0.008534707349897	0.01449800659311	2.7946834256853E-13	0.588966041396024	0.061596564293565	0.00062313008735	0.153050533384363	0.232192285594112	3.78787557557393E-17	0.015361181045222	0.007740418405675	0.670853441548322	7.44522656786758E-05	0.177275059973599	0.079873062861812	3.61623837512717E-85	0.221555383135059	6.2994344326161E-124	0.008870553791756	0.390714187128802	0.023789762745662	0.21139875102819	0.499416494196684	0.020292072620384	0.257478681514009	0.485007918499326
00:21:30	0.493734828975531	0.040421729633979	4.68131231411676E-05	0.046029738524477	0.083829673249516	2.2940158515161E-14	0.574230790288981	0.188107961611196	0.196933547318388	0.175876136102469	0.095013437020178	3.10927761408486E-18	0.001260922524958	0.480102358656781	0.133075337206796	0.230961189316913	0.386970319919186	0.013822784021651	2.96838922046004E-86	0.071961624128038	5.17089066732633E-125	0.000728139395789	0.062982091130904	0.07610335856056	0.083796650510364	0.088577313203846	0.00166567475312	0.149596387016359	0.373179239228137
00:21:40	0.251406499216133	0.003318017621381	3.84265514862315E-06	0.074393304539847	0.099025926111544	1.88304288014902E-15	0.341848980808792	0.628008307930756	0.465080892198591	0.391909741131417	0.045781917930648	2.55225048673475E-19	0.000103502823726	0.060883051520888	0.010923488871495	0.01990624491395	0.279352532790753	0.001134643207396	2.43660225076659E-87	0.009145477615375	4.24452553311814E-126	0.0814834036904	0.005169884863811	0.282631249299187	0.310303528666053	0.135283574399106	0.000136726909818	0.159171494187986	0.292608097185166
00:21:50	0.295402482387002	0.000272359471885	3.15424342586849E-07	0.193822726951963	0.066477743572481	1.54569572225775E-16	0.477003494331113	0.396706302184343	0.254930431075659	0.128647256816905	0.085544888500868	2.09501477691467E-20	8.49602914312332E-06	0.0551542251809	0.000896654568985	0.07737806938937	0.342884209948753	9.31371861176868E-05	2.00008492401164E-88	0.010351822032209	3.48411872545106E-127	0.228091083525404	0.000424369991932	0.050270567937824	0.226979554942719	0.011104752018387	1.12232282042393E-05	0.599564918277454	0.306332656398869
00:22:00	0.151033852666182	0.088627846026621	2.58916067271857E-08	0.015909938275132	0.233799992481008	1.26878431234493E-17	0.21214037572074	0.223508799455698	0.020925964084035	0.023902298995757	0.086292357860172	1.71969285080089E-21	6.97396540521882E-07	0.006424809503369	7.36018890612314E-05	0.018083044406705	0.486804265721975	0.000767078972094	1.64176968235176E-89	0.457797092852139	2.85993880784151E-128	0.182570426952463	0.222703960316227	0.004126459499999	0.091642847157811	0.000911533554148	9.21258671700686E-07	0.159321786546435	0.207680237158512
00:22:10	0.210798725700142	0.114987609806075	2.12531250257158E-09	0.001305967261421	0.160020786020799	1.04148158532859E-18	0.023312956303403	0.410266449626684	0.394711737590355	0.393871789584908	0.028749307245602	1.41160985291519E-22	5.72457940690505E-08	0.339093207731476	0.333717472471112	0.00148434667524	0.369018824409048	0.062506980147836	1.34764662116604E-90	0.059535726546049	2.34758073106106E-129	0.292880730770179	0.158665585441173	0.158712278390173	0.045390048702877	0.262654277034487	7.56215167988058E-08	0.361993771090408	0.223937359832255
00:22:20	0.493500184281737	0.093991549190651	1.74456273848943E-10	0.000107200320857	0.193567681468588	8.54900144985129E-20	0.039053970395512	0.248316342448788	0.220047139111809	0.040993561232766	0.002359886845693	1.15871992834026E-23	4.69902092738201E-09	0.037539433575302	0.323321248827768	0.293098629961359	0.128477571947257	0.005180875256677	1.10621571043916E-91	0.572730512774042	1.92701161078638E-130	0.024041114382237	0.109840390580644	0.214333027912229	0.0615540931722	0.133117641963145	0.072754619385759	0.171666161752303	0.284761302715121
00:22:30	0.128993397552105	0.025552125014901	1.4320242998821E-11	8.79953818999243E-06	0.065145935250652	7.01744772246753E-21	0.441477203910101	0.323004125617964	0.018062569111186	0.00336495641738	0.000193711308481	9.51135237232944E-25	3.85719126357824E-10	0.003081424353371	0.026539824265105	0.080562798834511	0.193319603248879	0.000425272138315	9.08037150691338E-93	0.254775257046703	1.58178745419637E-131	0.001973414840983	0.09873245919365	0.017593526301231	0.029018273995366	0.298540492017115	0.007449406339015	0.221558530470682	0.475455614802014
00:22:40	0.282927484734558	0.073896052530111	1.17547712685212E-12	0.026471770491479	0.005347504005402	5.7602718664203E-22	0.531689791414426	0.244875706247233	0.001482665960636		0.303178473445661	7.80739346394079E-26	3.16617539562934E-11	0.266509281163994	0.396887512223737	0.214156480661635	0.316654646152087	0.145540581630278	7.45362282649474E-94	0.109914430376781	1.2984102100101E-132	0.088465069824367	0.12036710244918	0.08864398385157	0.002381964980978	0.281709226808462	0.000611484509087	0.114111172309054	0.256400227851245
00:22:50	0.098957310238554	0.055765692143945	9.64890383400808E-14	0.091043952217801	0.261944165721846	4.72831908228393E-23	0.187372035229791	0.195996485946311	0.000121704633338		0.11850243457713	6.40869881743818E-27		0.499277582985882	0.227522581090775	0.085575087619172	0.296759994842235	0.06512849439659	6.11830619455883E-95	0.009022325866225	1.06580000301935E-133	0.321839872706836	0.032058367081822	0.044832193260115	0.27234997611726	0.630722228331341	0.06930492093394	0.087900474409718	0.249525787248543
00:23:00	0.193972430552293	0.004577526762896	7.92030257936686E-15	0.049106780550395	0.040651364421025	3.88124065362631E-24	0.042808553589018	0.366291632411968	0.42399827308812		0.009727272179192	5.26058033610395E-28		0.055558817408034	0.286650878235623	0.180181328693953	0.298139786493147	0.005346072372921	5.02221155560953E-96	0.000740597606313	8.74861917811949E-135	0.026854209423503	0.002631511017796	0.072765025376184	0.027882260616391	0.353751436340142	0.040517078120363	0.383715399181842	0.170102991340111
00:23:10	0.097417694512801	0.000375746278033	6.50138026328192E-16	0.007271921494184	0.177155959524532	3.18591633711936E-25	0.003982117843709	0.167733213515442	0.087796384043884		0.000798463123443	4.31814729650002E-29		0.004560545450484	0.031350412487032	0.159139240898476	0.477012008657152	0.098749916290089	4.12248228631137E-97	0.11934418885115	7.18130393196953E-136	0.083304312102681	0.13997643000845	0.555959479315911	0.002288715324328	0.419054982243852	0.08826293835387	0.427334029256331	0.080847036274305
00:23:20	0.072871612674473	0.481783997696064	5.33665789964939E-17	0.04888523634673	0.093832082209373	2.615159381483E-26	0.603556754046277	0.014342150100563	0.500008010244861		6.55418443890773E-05	3.54455114890997E-30		0.000374352367027	0.115601142407779	0.266811364549794	0.291538326140682	0.105241739607394	3.38393952798916E-98	0.023191123293665	5.89477323373519E-137	0.189394075866971	0.042854574273219	0.06127666560996	0.000187869194248	0.355245365305655	0.008298543475549	0.11205848175141	0.135313957402541
00:23:30	0.019737227256139	0.096536810778985	4.3805955634894E-18	0.258589474501875	0.059554110243521	2.14665354230308E-27	0.232876491549311	0.381329771355078	0.259663700286462		5.3800022064852E-06	2.90954476180614E-31		0.210559910478927	0.115258633791246	0.245353532389952	0.226353297514404	0.00863876805085	2.77770671498347E-99	0.177500945810441	4.83872452779349E-138	0.034885942262553	0.063819155996935	0.005029895012271	1.54212425513143E-05	0.21092042796287	0.000681185929771	0.696909713073221	0.239231988274042
00:23:40	0.00162013027216	0.124746062672793	3.59581180800885E-19	0.117145695483174	0.068236592865416	1.76208053065936E-28	0.123308958668462	0.0337138999692	0.021314494480691		0.122029115993097	2.49647838731233E-32		0.43532821400793	0.009461004796147	0.020139844368598	0.22756069838243	0.000709113263566	2.28008051877013E-100	0.451418446418466	3.97186696205354E-139	0.002863612522615	0.006306083180796	0.000412878925161	1.26585267360344E-06	0.121564395642977	0.024229085079528	0.51529291526197	0.193489648531271
00:23:50	0.000132988391161	0.01427107861092	2.95162207312205E-20	0.092528109449353	0.005601200631457	1.44640377934373E-29	0.377418515133864	0.271320768648475	0.240798596877844		0.201802368275962			0.159251798542918	0.092558604906021	0.307721541982516	0.310400758348717	5.8207561264018E-05	1.87160406245625E-101	0.545999688387661	3.26030694114475E-140	0.000235059629978	0.044432161957769	0.08301396812105	1.03907514970798E-07	0.158220455410326	0.039319298215051	0.11713065788844	0.312322688089123
00:24:00	1.0916351905426E-05	0.001171441468139	2.42283893810493E-21	0.150267998279796	0.000459774546125	1.18728052237032E-30	0.337678697592021	0.14818456119038	0.08609099178656		0.373407346314151			0.013072183664249	0.051422089865865	0.396354065202637	0.317776728811707	4.77796758625743E-06	0.031422460114898	0.166931273005163	2.67622290777355E-141	0.011014685922046	0.159353673243976	0.284158967557722	0.064645256102681	0.012987525864629	0.003227524539875	0.471222693577331	0.259379930272156
00:24:10	8.9606873113489E-07	9.6157771300159E-05	1.98878730900272E-22	0.068737482175584	0.070856281059444	9.74579200449497E-32	0.05085191612552	0.11503484368956	0.00706677894233		0.164933612271843			0.055875087080834	0.169451631029598	0.074262716715386	0.260309284543177	3.92199462742975E-07	0.025715346062545	0.035331001558024	2.19677753701838E-142	0.388534423787116	0.160995062423191	0.644820488652808	0.08942013111857	0.001066081042726	0.000264931347414	0.227724136816798	0.346286357885683
00:24:20	0.060649964286626	7.89311052485075E-06	1.63249603522716E-23	0.532741977482416	0.111423446161257	7.99983323277774E-33	0.302336168162221	0.17314453204666	0.004171219328304		0.017130817355126			0.005651297993658	0.021236073119825	0.061746764333577	0.237579355485593	0.203585625133543	0.002110844146157	0.237107141649851	1.80322481103166E-143	0.159889898394897	0.307613238439641	0.085329860201583	0.044672775756682	0.052152037127681	2.17468892879267E-05	0.138244011150067	0.285299379355961
00:24:30	0.04128605933865	6.47905966570656E-07	1.34003434805142E-24	0.098926781786161	0.016152584633242	6.56666299903983E-34	0.340334961092463	0.135731583831098	0.109982715698806		0.395861936195538			0.469837906520459	0.001743163032818	0.023782222404491	0.389851113169104	0.141730547818173	0.000173268638833	0.452253695560022	1.48017706132114E-144	0.028142509743713	0.229447483309522	0.007004301457224	0.003666964736513	0.036432526302543	1.78509337727354E-06	0.180899801358687	0.308615804806721
00:24:40	0.003388966123999	0.000136222638252	1.09996717615778E-25	0.056762226199629	0.165954019755604	5.39024523239792E-35	0.172881999469953	0.234945057194451	0.282683459778197		0.226304207754297			0.362491460528186	0.00014308753515	0.131585975562648	0.655366537252214	0.013639713495897	1.42227559801364E-05	0.081337078882903	1.21500332041672E-145	0.202014080783237	0.060608677122903	0.000574948075478	0.000301002795351	0.497878087803159	1.46529387417029E-07	0.275725756265699	0.145883303657426
00:24:50	0.139147687515154	0.054363294017012	9.02908041412452E-27	0.004999708933501	0.215709309743912	4.4245827248386E-36	0.497787600858604	0.514057471278662	0.481459634810206		0.021871090216047			0.574844306119713	0.465271548511999	0.228926136132808	0.430652158090396	0.001119615863541	1.16747490505755E-06	0.320295823435643	9.97335458844393E-147	0.549064057476826	0.140582670183333	0.101476651256967	2.47078140421396E-05	0.178620786274947	1.20278645644876E-08	0.059145687798471	0.235020471285361
00:25:00	0.354927642259175	0.161426580922339	7.41152053368484E-28	0.136311815597451	0.138645474961299	3.63191866879704E-37	0.454732371040298	0.224142423164312	0.46251239520171		0.091893809837773			0.107879442326	0.21473760928243	0.49066310155924	0.405677018642326	9.19036666180629E-05	9.58321759750853E-08	0.02852290905818	8.18662797668076E-148	0.059110978804513	0.045042426422815	0.01480476717324	0.095102452555786	0.230849826599156	9.87307246224408E-10	0.004854973701547	0.092849946082835
00:25:10	0.154263473763338	0.083896307187217	0.038953781779184	0.231729935799196	0.013300996610844	2.98126038930317E-38	0.268160025008859	0.221489376141208	0.115381081647187		0.142997781224583			0.039215291848113	0.125972308836082	0.11428474108548	0.284935951558415	7.54391234787496E-06	7.86638403304009E-09	0.394610715216322	6.71999346200211E-149	0.004852124613826	0.048118438898071	0.001215249293043	0.107375480794853	0.018949307698719	0.202295241621168	0.000398520509611	0.162032235879381
00:25:20	0.364569038497625	0.006886628260013	0.006957628422496	0.080838613589212	0.001091812288498	2.44716754953435E-39	0.323145820482645	0.197693916351243	0.364667983419696		0.59506456697604			0.036382630352532	0.010340436797459	0.062088959102057	0.354697743090983	6.19242034694129E-07	6.45712122527157E-10	0.507044137366923	5.51610654081053E-150	0.000398286642249	0.332604045407891	9.97537365470888E-05	0.073912123235658	0.001555453896373	0.030059606169325	0.094653555797111	0.107117156495313
00:25:30	0.192715677891363	0.028965149445042	0.000571116919486	0.006737431387116	0.06929183679058	2.00875744935977E-40	0.319911818454563	0.159916268030895	0.580328776500091		0.232070413716513			0.101784058805528	0.00084879474029	0.422097700421262	0.497031486408381	5.08304815657281E-08	5.30032786890764E-11	0.290892240964869	4.52789597811712E-151	0.081693000584639	0.054118358196634	0.066421019741097	0.006067076534088	0.000127679430943	0.002467442731044	0.070258262987933	0.132237455678532
00:25:40	0.015819066154516	0.092826819658769	4.68801315501079E-05	0.322247864321096	0.066786168855288	1.64888852466443E-41	0.208003313712494	0.34805731190747	0.296701745668757		0.365486277953791			0.060921957049953	0.057032065071153	0.041305097279164	0.322556191094658	4.17242000937489E-09	4.35077405825497E-12	0.123799579526324	3.71672335132901E-152	0.065612663719755	0.101576809699892	0.029896916061352	0.18864677607936	0.345454804245984	0.000202540033182	0.190086594869115	0.273744521263416
00:25:50	0.001298508023525	0.360528375951446	3.8481555337788E-06	0.369913453009539	0.171913595938648	1.35349012278043E-42	0.076869513964369	0.610158123677347	0.402715062505012		0.030000940622891			0.005000778760611	0.169268065070408	0.00339052885332	0.481719425797867	0.336758492266579	3.57133282584754E-13	0.022712534915523	3.05087231179254E-153	0.516331641505028	0.056825617206695	0.002454088313755	0.142878591017906	0.050867849347903	0.241853397317663	0.271215202666052	0.337161943974737
00:26:00	0.000106588029324	0.342164161653266	0.03807636426614	0.18893778511944	0.020053691211343	1.11101234865892E-43	0.267820020645829	0.696070058010185	0.217522384617634		0.002462627169746			0.000410488917683	0.471389788366039	0.005359542798275	0.491358756829506	0.082276403293619	2.9315285009518E-14	0.246818507483819	2.50430849515182E-154	0.308478426123054	0.147115736805173	0.012291289808455	0.012328284702207	0.053532340955401	0.081506463810378	0.46365026614552	0.2255302517624
00:26:10	8.74927824039755E-06	0.050348160740161	0.020022177538386	0.019236747494752	0.086197252062303	9.11974471108022E-45	0.24597971503135	0.354976835184146	0.324900364934124		0.043185988723908			3.36949822431468E-05	0.18601651416896	0.155569977172926	0.405375913563745	0.248765344323371	2.40634512966549E-15	0.258244292766232	2.05566159378355E-155	0.130255725850935	0.391111157884122	0.034985879087157	0.030730694872897	0.097288153718404	0.006690457969714	0.171882337325767	0.117515056649851
00:26:20	0.287558593785169	0.541773989602207	0.001643520415686	0.001579048391635	0.0125861302869	7.48594232059329E-46	0.211705364972428	0.29174537257168	0.410988947126936		0.245829677731333			0.168013265210607	0.015269165309582	0.123442173843274	0.160012429915119	0.288050228009747	1.97524836657217E-16	0.021275520992711	1.68738979096925E-156	0.010692041077229	0.155528852033545	0.073574607278372	0.125018697810023	0.107230618798138	0.000549186233237	0.014108961422858	0.409634513922309
00:26:30	0.410568587100427	0.291283004709958	0.00013490837106	0.000129616185054	0.065136633739038	6.14483565084486E-47	0.124246019247979	0.172288346424806	0.143877760954799		0.200103219540389			0.312494794785559	0.001253369413425	0.386336916141262	0.245258266586272	0.296774375156652	1.62138259451935E-17	0.35354153100665	1.38509388669691E-157	0.000877656177111	0.055476590878664	0.557421759878565	0.482849095482725	0.019568696893638	4.50799511995401E-05	0.188282758314632	0.340563840480117
00:26:40	0.277418059299161	0.096508508940169	1.10739534528064E-05	0.17564754147034	0.03801638392944	5.04398825943686E-48	0.22891220506275	0.138782141808536	0.011810205809984		0.016425472500611			0.025651134799948	0.101764731387156	0.385042813345631	0.298257616129062	0.071666673500006	1.33091188039935E-18	0.040950894198264	1.13695429783487E-158	0.038502969261454	0.151470102354789	0.535530924133113	0.099986632340524	0.001606296457586	3.70038773217967E-06	0.236469512757304	0.261813328202802
00:26:50	0.075463656748427	0.026203925280888	9.09005453934733E-07	0.296525266236562	0.042970181652944	4.14035769334836E-49	0.188405440244253	0.011391931919376	0.33632234813348		0.00134828488761			0.128519766274096	0.208196899934935	0.365213265928417	0.163807665380603	0.158044490796369	1.09247899871111E-19	0.003361454093912	9.33268919732108E-160	0.512465840942998	0.106574539467607	0.360007928451466	0.00820740257808	0.171314449742313	3.03746321903861E-07	0.02933345922853	0.318433196144502
00:27:00	0.041329002868829	0.005709962102807	7.46157114353491E-08	0.026111768829483	0.2179673621913	3.39861255560949E-50	0.257745996430009	0.000935106715925	0.33939959606822		0.242061613872651			0.745987213332196	0.358581316506669	0.344651431236349	0.247516414009899	0.079254936045371	8.967613710584E-21	0.027931573645952	7.66073779919378E-161	0.177248292623993	0.062291036397337	0.104073639245065	0.000673704629327	0.021650937172531	2.49330164154928E-08	0.002407836960408	0.18968219504648
00:27:10	0.173487852125566	0.000468702231351	6.12483057049187E-09	0.055286213413789	0.173069960014355	2.78975106950371E-51	0.519628790940247	7.67582334899415E-05	0.171986875134283		0.033904784643594			0.222621370924371	0.030023888785995	0.21637613451718	0.307490843864872	0.19378642705173	7.36106559092944E-22	0.543375102729151	6.28831651704871E-162	0.014549425856129	0.062748833585872	0.008542884534215	5.53010435712618E-05	0.001777217148013	2.04662661815537E-09	0.000197647293582	0.215480679101604
00:27:20	0.447893919174369	0.092015442176036	5.02756708950439E-10	0.388359736685316	0.072561573317716	2.28996712701232E-52	0.0641857670837	6.30069949039477E-06	0.415382804070084		0.002783074200813			0.250541547684443	0.061112599934245	0.093266188260864	0.532318577302189	0.153893129795805	6.04233058901873E-23	0.346594434534147	5.16176452648584E-163	0.001194289601379	0.130359292982973	0.031998462100932	4.5393860854472E-06	0.000145882867149	1.67997343134919E-10	0.051139827146282	0.495494305706717
00:27:30	0.036765371739081	0.060974526563522	4.12687837623527E-11	0.039719276368146	0.007153833310774	1.8797194846958E-53	0.023148113971226	5.17192908998655E-07	0.125012822928466		0.000228448641944			0.333147584163634	0.141661301244258	0.105467368705016	0.378513944520716	0.013681331091571	4.95984698084744E-24	0.05095006245821	4.2370343405348E-164	9.80332602857204E-05	0.032685009776849	0.184993341622293	0.0278417117548	1.19747949491796E-05	1.37900616800484E-11	0.084962831190916	0.286426775360353
00:27:40	0.150112130699411	0.014139894051	0.07838180430144	0.060868226963628	0.03721159826007	1.5429677131457E-54	0.049410362154878	4.24537792234449E-08	0.017297345957042		1.87522064596003E-05			0.387580740497116	0.011628267717695	0.322416415930711	0.3889860634755	0.001123032043825	4.07129032597612E-25	0.00418223580677	3.47796958012211E-165	8.04706003564967E-06	0.103556767449671	0.024223817133631	0.019478332549506	9.82951026924878E-07	1.13195719403026E-12	0.007010747974965	0.166282717739762
00:27:50	0.05489665712564	0.06806177311329	0.227512630395573	0.018111490687658	0.007956604224265	1.26654502610286E-55	0.110849141952558	3.48481840913577E-09	0.001419852619081		1.53927484143136E-06			0.634242014637692	0.308478884478155	0.170102501730763	0.070622100985465	0.121873448229901	3.34191860805243E-26	0.000343298820444	2.85489128198286E-166	6.60542911952735E-07	0.010008015829892	0.028388643273843	0.001598878900522	8.06855336924886E-08	9.2916704714286E-14	0.242425306306648	0.018673964376249
00:28:00	0.004506192024615	0.342270777160707	0.571901793041445	0.269160347202946	0.172128823228817	1.03964346724759E-56	0.39513723379959	2.86051314318447E-10	0.528001998339157		1.26351373240696E-07			0.493721401460312	0.345506691546736	0.236802061847042	0.317419884965211	0.028153443135219	2.74321384343165E-27	2.81796832036921E-05	2.34343746952944E-167	0.620407405838637	0.006951209872111	0.272278224278383	0.02466372467515	6.62307192211646E-09	7.62706757860939E-15	0.121912788496053	0.001532852340127
00:28:10	0.00036989076614	0.243573754963078	0.409425915253756	0.320435333664854	0.188473801902331	8.53391325783637E-58	0.521310534646944	2.34805217421943E-11	0.134290564257029		0.076248647354325			0.546108241430584	0.081009585780538	0.027827224190479	0.306490415662052	0.002310975341012	2.25176704563148E-28	0.528883709796633	1.92361061461517E-168	0.209361845752182	0.228522417573367	0.024540089695988	0.111480578243407	5.43654849612912E-10	6.26067831694536E-16	0.010014477966147	0.00012582418223
00:28:20	0.105485063420796	0.144291221021559	0.359456247170495	0.128701970213823	0.027639396919976	7.00506258025972E-59	0.205379621223385	1.92739859489644E-12	0.555846727415614		0.016430015473203			0.08165636621867	0.086373341300101	0.045358118555464	0.206715265066606	0.054087167381594	1.84836294842001E-29	0.423911044429172	1.57899574653603E-169	0.042975102224864	0.039040485328003	0.377486666065712	0.030555884147134	4.4625907582352E-11	5.13907771031134E-17	0.00082203841007	1.03282778252008E-05
00:28:30	0.053918609599803	0.011844144678995	0.249022437244378	0.193884293358305	0.109132315556333	5.75010552260944E-60	0.175954658428392	1.58210511009779E-13	0.171699291552149		0.063748007537958			0.028576444179886	0.147585284415949	0.107100527482713	0.374767950050732	0.032574631523253	0.044513345887532	0.261534730104273	1.29611863681553E-170	0.003778546913805	0.237825666487417	0.054462719677329	0.00250817970817	3.6631175624876E-12	4.21841186779015E-18	0.317284550228268	8.47796671068855E-07
00:28:40	0.056824512903475	0.000972226599677	0.139944903609362	0.027036314331005	0.057786042157219	4.71997403910669E-61	0.196955748741961	1.29867095785241E-14	0.014093936110783		0.120745916978708			0.026773007768392	0.071593702936082	0.06732078715276	0.28625323700938	0.00267388858376	0.011022110739536	0.021468077960711	1.06391896519412E-171	0.107202875400517	0.083926536326501	0.267980094589228	0.019471166294108	3.00687000075974E-13	3.46268332362592E-19	0.07217032733201	6.95913885780329E-08
00:28:50	0.1250782308015	7.98052190965709E-05	0.149033921207653	0.002219275824656	0.004743367190956	3.87439062504911E-62	0.189324708763131	1.06601403788212E-15	0.001156900726259		0.247196421816429			0.075710772320477	0.005876769006988	0.148122322120632	0.386060124579046	0.000219486140718	0.020694296349986	0.001762207149863	8.73317867938994E-173	0.074240135035274	0.183166724563843	0.180247655873718	0.028815794495972	2.46818919874607E-14	2.84234355854832E-20	0.042530691666169	5.71240903566303E-09
00:29:00	0.019989526879144	0.100039252488554	0.110561996994255	0.000182169253013	0.043957190866283	3.18029349125603E-63	0.28703317525432	8.7503760832611E-17	9.49641945229496E-05		0.020291117944634			0.006214718641741	0.096562989352981	0.224404598432877	0.2098575030966	1.80165195588359E-05	0.039722151762099	0.146080666422271	7.16862959879987E-174	0.016338724703905	0.144033590420345	0.429272053598628	0.048625749787091	2.02601306982593E-15	2.33313767092087E-21	0.108258378264742	4.68903087831548E-10
00:29:10	0.001640840286367	0.04155012585581	0.081890701501266	0.153854594219046	0.007190959743058	2.61054386853345E-64	0.621510440395286	7.18274608753087E-18	0.027542596984694		0.001665596388563			0.000510135171155	0.104621121002258	0.062367360678292	0.030699030819052	1.47888598319449E-06	0.00326059277273	0.288008640299811	5.88436950752728E-175	0.001341164194836	0.181739412856594	0.336095573757226	0.057137068260561	1.66305280048662E-16	1.91515602506906E-22	0.367589873088868	3.84899093193945E-11
00:29:20	0.163903006881927	0.003410642023697	0.082175523470686	0.368621588554167	0.122415256082021	2.14286489856196E-65	0.221393739624111	5.89595702710786E-19	0.222028063437951		0.000136720477263			0.012157185315644	0.039205281698403	0.007648725692836	0.445179687908487	1.21394353895423E-07	0.000267645753263	0.460206726459179	4.83018462927888E-176	0.000110089461088	0.040855846691952	0.029554320131674	0.074297626956262	1.36511686839415E-17	1.57205579682346E-23	0.100294584971633	3.15944415351649E-12
00:29:30	0.342036321749553	0.001665022826899	0.148189389702693	0.074382424492547	0.221961588415065	1.7589706224966E-66	0.070485902754443	4.83969624456716E-20	0.205579971928179		1.12227001880035E-05			0.035046166333227	0.026929691165215	0.086998683353759	0.171531524566414	9.96465537245491E-09	2.19697012882571E-05	0.593267079213721	3.96485698647535E-177	9.03669326187797E-06	0.044950142950183	0.033357862841081	0.333930467848617	1.12055616263595E-18	1.29042197918946E-24	0.126165571566463	2.59342968993687E-13
00:29:40	0.287461297873248	0.114024527251145	0.084554292497186	0.006105681212113	0.510534108725144	1.44385101127112E-67	0.181879872398051	3.97266459575383E-21	0.028279532910525		9.21215329488697E-07			0.436730680687755	0.022727143735249	0.014508034067037	0.559978992838317	8.17948722535587E-10	1.80338290001405E-06	0.077139198414078	3.25455280278785E-178	7.41776953965849E-07	0.240622348618257	0.700708106933735	0.341500658964912	9.19808510679735E-20		0.130577044687489	2.12881672529646E-14
00:29:50	0.080410841992614	0.009450884312337	0.133689722299377	0.000501184833894	0.336374269966675	1.18518508273305E-68	0.580648666796369	3.26096167875665E-22	0.048719911736229		0.044420897634496			0.064122874569236	0.001865557562233	0.001190891956428	0.382680113823553	6.71413197637536E-11	1.48030682866016E-07	0.215788927800801	2.67149962338247E-179	0.191708063296036	0.195952258200863	0.514757062779879	0.575899196194454	7.55024803333965E-21		0.065316373616536	1.74743917966493E-15
00:30:00	0.293471283365683	0.105635824205187	0.312362402498769	0.07661655926165	0.302355585056679	9.72859158852079E-70	0.161910268731011	2.67676034913326E-23	0.004624585000048		0.039567855465559			0.005263526070776	0.14827302664402	0.02354371911229	0.154097615597996	5.51129514041446E-12	1.21510983993518E-08	0.75660309709829	2.19290042909096E-180	0.198385597103661	0.083169197490652	0.125197076292318	0.600927524659812	6.19762099426781E-22		0.070689825500762	1.43438542658143E-16
00:30:10	0.16362632388452	0.09288114635939	0.324066122898477	0.314596775783927	0.095320771022992	7.98571427156202E-71	0.035080945830635	2.19721869575111E-24	0.441003253848905		0.015348710891892			0.023546928147779	0.095461581298438	0.035056288709935	0.236886586721249	4.52394654016821E-13	9.9742289538965E-10	0.36511294852011	1.80004228704279E-181	0.016284481465255	0.250696184083417	0.698886677257726	0.26969615312148	5.0873171078592E-23		0.163641438876439	1.17741525767077E-17
00:30:20	0.167273756749844	0.02809495452947	0.210446189917634	0.255268810330293	0.137336011750411	6.55507344992017E-72	0.0676281203514	1.80358693617134E-25	0.067315775911135		0.00125989891244			0.121379147947587	0.011720545492045	0.05331377650903	0.336874170372984	3.713481455243E-14	8.18734569955046E-11	0.72801620473026	1.47756468654867E-182	0.001336711638666	0.249768164060986	0.165158928197969	0.206011651173863	4.1759241779796E-24		0.088932769166759	9.66481298056626E-19
00:30:30	0.250379001645707	0.00230617430389	0.130759249280982	0.420502469340084	0.126933288989615	5.38073195116254E-73	0.216994655777842	1.48047431173707E-26	0.005525615373032		0.008532356097392			0.060978628042657	0.000962080960586	0.050078006549726	0.30078979765736	3.04821120143495E-15	6.72058260480984E-12	0.627500325900152	1.21285895262069E-183	0.00010972397302	0.091980635045366	0.013557070393855	0.303052217272657	3.42780730402961E-25		0.032841096535492	7.93336160210021E-20
00:30:40	0.036097397765825	0.000189302314561	0.424571343136664	0.142794726870705	0.212611292686586	4.41677374806746E-74	0.056870740722775	1.21524731841655E-27	0.000453570130292		0.215327772384687			0.078932052288235	0.302488523786328	0.094488310736339	0.424878214202482	2.50212412275141E-16	5.51659013867614E-13	0.122209758707824	9.95575254568529E-185	9.00669217439484E-06	0.076294578880388	0.001112832104624	0.117282050224816	2.81371557834261E-26		0.09045028522378	6.51209976191288E-21
00:30:50	0.002963054845934	0.064803035642521	0.312141017772721	0.165681525528346	0.50434949988017	3.62550867032191E-75	0.221318687152398	9.97535744599195E-29	0.184680217235609		0.019057308004816			0.07686739456536	0.275193038800659	0.01446962476332	0.553995024020944	2.05386855172873E-17	0.058161885713426	0.110056990416028	8.17217934012454E-186	7.39314314741081E-07	0.011003334549385	9.13468217766653E-05	0.009627096931312	2.30963839376296E-27		0.136319733566325	5.34545699995311E-22
00:31:00	0.000243222352951	0.024880160276403	0.126733595637621	0.205613570264473	0.238365555033046	2.97599874214308E-76	0.583289402520063	8.18827202227148E-30	0.139822978531934		0.056563048788746			0.516465639396637	0.022589220211259	0.167906159975316	0.529781194273081	1.68591797242322E-18	0.019602021996087	0.508233028129059	6.70813329888378E-187	6.06866145081504E-08	0.118848456014855	7.4982037398351E-06	0.000790240238359	1.89586664373736E-28		0.117952451413307	4.38781830485262E-23
00:31:10	1.99649065072873E-05	0.002042287922051	0.012996123488896	0.184606867363029	0.098555610145113	2.44284852653539E-77	0.100165787226081		0.362329364286258		0.179971243898788			0.273067661219713	0.001854236109956	0.022657523828978	0.501136095718608	1.38388574446367E-19	0.001609031948574	0.125736720494977	5.50637112607806E-188	0.472504288793008	0.343641717152311	0.112153734677222	0.272584104460792	1.55622210842277E-29		0.069693683481564	3.60174059515746E-24
00:31:20	1.63881932317695E-06	0.000167641201271	0.170501854770697	0.185670233641273	0.027452226056143	2.00521217939051E-78	0.102083753387493		0.029741805368836		0.131258747489447			0.2032018592147	0.000152204968534	0.23761273605483	0.245045395420859	1.13596259429933E-20	0.000132077385285	0.172171199341909	4.51990466306794E-189	0.108142465539666	0.142961843938913	0.152544446604487	0.065512325889814	1.27742489628364E-30		0.019591052571749	2.9564887179714E-25
00:31:30	0.137730166326601	1.37608277756514E-05	0.437411241373225	0.113027572690103	0.002253415938041	1.64597838985895E-79	0.173180544710374		0.484194824046395		0.38174113466243			0.541518353082489	0.010802453437721	0.054391926805537	0.254892131850217	9.32454879898612E-22	0.072773546906853	0.581245685591062	3.71016368048086E-190	0.450646293981403	0.080822509139914	0.034896352318367	0.058596392960562	1.04857420853577E-31		0.160525004880896	2.42683372346255E-26
00:31:40	0.092493068973345	1.12955752902805E-06	0.172089675824813	0.141786156688024	0.159446558519502	1.35110133866539E-80	0.46029169297909		0.26289865057151		0.24272948642356			0.535188749334582	0.426233624159714	0.157982782697674	0.322269936456055	7.65405575333254E-23	0.053729434761535	0.069545685478694	3.04548780606711E-191	0.109042731176763	0.057935284083311	0.002864467032032	0.378325657159738			0.116835671971791	1.99206642850855E-27
00:31:50	0.092189285693047	0.146255981685999	0.512638151505639	0.288000141198999	0.142901348108423	1.10905151525097E-81	0.247978069593833		0.048294341207007		0.065863731325091			0.193214060038761	0.212411304466913	0.307449439286166	0.248076195623861	6.28283155979548E-24	0.097403326217726	0.205636270481074	2.49988862370119E-192	0.008950772438591	0.11600177027901	0.078922794477428	0.068833832568661			0.087421598339655	1.6351877004284E-28
00:32:00	0.574773842709599	0.300892638962557	0.324098341416887	0.206690577471392	0.441122716705725	9.10364921032087E-83	0.067177854935883		0.127603915939412		0.613435827440117			0.14906040898809	0.037030209869539	0.077244332974729	0.429870842626759	5.1572621994E-25	0.05430971585287	0.142233972868403	2.05203354236413E-193	0.000734724143305	0.170060529244824	0.066279199578344	0.005650225051676			0.061952212639053	1.34224380139481E-29
00:32:10	0.121016851025298	0.024704022312926	0.123715441922105	0.023269222893257	0.14849560691908	7.47273032901646E-84	0.005514294129968		0.228998764813214		0.394115054684311			0.06722492005672	0.003039624726184	0.144267144908652	0.303267264633172	4.23333860540835E-26	0.059147752510615	0.350286225699614	1.68441170501154E-194	6.03098302920999E-05	0.025201346704571	0.021910497266618	0.402400793218868			0.12775405486273	1.1017808059043E-30
00:32:20	0.037237105624279	0.002027829637561	0.035429663634044	0.001910054129172	0.012189261689608	6.13399058774083E-85	0.454344795454224		0.356247109460387		0.271596705754868			0.005518157470348	0.489608533233315	0.015940210013184	0.160102033985806	3.47493593599443E-27	0.067824088996059	0.414921998485229	1.38264932487952E-195	4.9505323365346E-06	0.020851545913861	0.224491925730491	0.129866871804186			0.150023019610338	9.04396759364924E-32
00:32:30	0.003056607763927	0.000166454393009	0.088736832366618	0.000156786790565	0.199158711250055	5.03508608953716E-86	0.223406331605982		0.137868060033989		0.023027121519085			0.050699240308247	0.150009705491941	0.056299063768378	0.060550549204227	2.85240111524239E-28	0.106747194754615	0.434904396649669	1.1349476793007E-196	4.06364440032009E-07	0.028835955329808	0.110031356032617	0.010660121993337			0.081462403991151	7.42374067479284E-33
00:32:40	0.000250901644096	0.124060908694169	0.007283962762703	0.166655206841803	0.266474043934608	4.13305034730869E-87	0.074594650844391		0.176633137141867		0.448799900867238			0.053807476736392	0.012313546468878	0.051255600188546	0.209856788457331	2.3413934161948E-29	0.132621148002508	0.592853549247212	9.31621786935952E-198	0.213858130239098	0.002366999353566	0.036659954388255	0.470124337200932			0.130933851773934	6.09377743074553E-34
00:32:50	2.05952611103328E-05	0.074936851686006	0.04667249386403	0.103750991534002	0.108323663613851	3.39261432071339E-88	0.401208773910334		0.113124825428436		0.251137823890387			0.135307628188952	0.43736334949303	0.142189038793894	0.274595568889126	1.92193275346355E-30	0.181159100661237	0.184907915271296		0.339871272837368	0.104203335354969	0.003009232305512	0.040863497507043			0.27752337799778	5.00207712017093E-35
00:33:00	0.035074309269244	0.006151191367525	0.072958554605692	0.485609104892466	0.018374437512502	2.78482741847178E-89	0.300579946351238		0.421768442500532		0.020614647928451			0.244541578785233	0.083696073786129	0.080548022058141	0.211684872967952	1.57761847423282E-31	0.027763293064869	0.155892805876715		0.041417778606649	0.250157541786391	0.29707195787255	0.003354280136633			0.050674315833973	4.10595493525867E-36
00:33:10	0.035698772971841	0.022634577404681	0.364650335361884	0.377753529088186	0.001508265677929	2.28592554813053E-90	0.444369186631597		0.474236106216648		0.001692153346839			0.030630516862197	0.222998934900479	0.08340718236698	0.614976683199165	1.29498810286439E-32	0.002278949873025	0.418909802087033		0.145000538401244	0.129835982357788	0.316457477229949	0.242903920969945			0.007308071314455	3.37037305210499E-37
00:33:20	0.164835770156194	0.106882308798713	0.083955394416341	0.062698179973886	0.000123805986097	1.87640195472629E-91	0.172638641625291		0.081128120666822		0.001635232256048			0.002514305934483	0.590866591135288	0.025091573578757	0.456555266722966	1.06299096641589E-33	0.000187067597191	0.034426810318093		0.270377735895859	0.178601525180461	0.035962288733111	0.480598898874291			0.015512602994761	2.76657067344064E-38
00:33:30	0.130805110235285	0.037659209947424	0.006891478435134	0.082687772047945	1.0162614198423E-05	1.54024451871589E-92	0.920463806313125		0.061693718867642		0.123780202897117			0.66402314651217	0.362168139091502	0.130708726265884	0.500513877760937	8.72556120154648E-35	1.5355443458013E-05	0.002825924677586		0.046010116979905	0.123151564784527	0.063793186165701	0.551276885148922			0.029198811715541	2.39769777741592E-39
00:33:40	0.108054555634439	0.477229551173001	0.000565686997865	0.110312916967896	0.253259424454609	1.26430969199262E-93	0.702953424163528		0.07568418801192		0.306247856830342			0.578551023236085	0.492167951583532	0.109282908286535	0.559303128293428	0.014169637451592	1.26045155512035E-06	0.000231966023271		0.0202764653044	0.289672896426196	0.012296415380749	0.51975107176282			0.035974212333023
00:33:50	0.010937582278486	0.224356019371349	4.64344164412748E-05	0.280818184359048	0.114336518530051	1.03780859327396E-94	0.191979259392617		0.010936056249047		0.03194117428168			0.64948821097056	0.209307276908075	0.024830514605298	0.248383002823717	0.032329368058111	1.03464164167546E-07	1.90409307009817E-05		0.254107205046406	0.166964112928347	0.14707817048481	0.449122704296481			0.003547546357454
00:34:00	0.232115746053363	0.548412370526733	3.81156900968359E-06	0.035737890321665	0.046876934706321	8.51885169507633E-96	0.096525506113358		0.410305964997522		0.013242618433815			0.080621112259894	0.287185698711307	0.142103575329523	0.426291110692245	0.002653756132562	8.49285577331582E-09	1.56297477038783E-06		0.020883140566526	0.022071074535974	0.267015036497766	0.306543182415473			0.00029120033787
00:34:10	0.299524713835973	0.129084781148853	3.12872636914773E-07	0.002933544677875	0.128327452423297		0.630388185882314		0.171906788158189		0.368644073918467			0.006617783888911	0.120541960459487	0.088160591036082	0.305255420290815	0.000217833568489	6.97136054465601E-10	1.28296781876474E-07		0.001714192564666	0.234957983623626	0.409185053655685	0.487193998329915			2.39031793333216E-05
00:34:20	0.254041272800572	0.08312688558592	2.56821499706047E-08	0.046053526037575	0.135289350301307		0.635973481934063		0.556119271515187		0.033507080178063			0.000543220781414	0.009894686658439	0.007236661993879	0.182876301451947	1.7880868169698E-05	5.72244120714791E-11	1.0531241163781E-08		0.000140709494312	0.125488567704568	0.509254280167837	0.353865712279681			0.090289209786803
00:34:30	0.202669188839977	0.049274605272749	2.10811924499585E-09	0.411519579045558	0.011913785700071		0.186335531943941		0.089546908930578		0.24782066844485			4.45902770948815E-05	0.269299936013312	0.083996007408061	0.203534908080277	0.412091911066035	0.005658155253003	8.64456916436914E-10		1.15501386469455E-05	0.036011348010573	0.195617461402536	0.665953958333266			0.075909768948425
00:34:40	0.422284663473874	0.020330023284418	1.73044965324499E-10	0.648170043758769	0.152285593337823		0.083992042985898		0.159953640482757		0.15743493891263			3.66019283397262E-06	0.561081782063083	0.117490634759845	0.274096377691742	0.094428609312125	0.056332753899641	7.0958944796144E-11		9.48093114940365E-07	0.046798111379429	0.502535786638222	0.246436555650472			0.050767394203088
00:34:50	0.099785770061521	0.001668789933325	1.42043957405341E-11	0.229344603295754	0.100101507242189		0.431451182706512		0.321737834536533		0.438403069004967			3.00446923739847E-07	0.262818792536216	0.20697680559181	0.178798724406977	0.007751172265442	0.004624415085378	5.82466488594479E-12		0.464525716397506	0.180804102572868	0.132825643873552	0.020228744331448			0.071742365154237
00:35:00	0.008190914798185	0.000136982619381	1.16596780481506E-12	0.111497828130741	0.144742442496451		0.276919228178654		0.112231636893723		0.226625799473421			2.466218532174E-08	0.053685003784434	0.228830918267708	0.177489764063496	0.000636254964742	0.050067322850207	4.7811760914745E-13		0.168424940805748	0.229002693528582	0.020922598328736	0.190749135405883			0.076205378000182
00:35:10	0.127432043355813	1.12442181233532E-05	9.57084656537541E-14	0.037587009453681	0.284665028003184		0.179016178780809		0.260501625706519		0.219959664145865			2.02439544819737E-09	0.226197413057803	0.035352147317875	0.315523971701715	0.01410516866728	0.010555440298067	3.92462832889302E-14		0.014380431716926	0.111541173234994	0.001717431455023	0.335687133943808			0.012638812341839
00:35:20	0.194339590382489	9.22981629182266E-07	7.85622927148388E-15	0.030998749295139	0.042792341391093		0.018935436491397		0.140693610535374		0.075582477485212			1.66172497579508E-10	0.048254025424882	0.00290188096394	0.35288139239825	0.061762674914199	0.000866443302341	3.22153110976498E-15		0.276719198280697	0.011035169491942	0.000140975358622	0.132372810107377			0.001037456893688
00:35:30	0.553077911104802	7.57629457613101E-08	6.44878568938789E-16	0.348546624771414	0.003512609284201		0.03457350567888		0.289059348837633		0.108253230664417			1.36402692351438E-11	0.093603672528522	0.000238200894932	0.409041282895535	0.00506978908534	7.11219972803849E-05	2.64439376711907E-16		0.157183349383584	0.129284243638847	1.15719621185051E-05	0.810679500021054			0.114816483084989
00:35:40	0.291165360371869	6.21900129855966E-09	5.29348564439224E-17	0.121387371738019	0.00028833252826		0.256449393206533		0.072462986659253		0.008885966290121			1.11966148139639E-12	0.012943747734538	0.107106877641922	0.085322417442719	0.000416153630094	5.83804904888934E-06	2.17065058735015E-17		0.15734167345729	0.09627544843172	0.048705250941242	0.28055959158337			0.099747513143895
00:35:50	0.048362401397519	5.10486713034295E-10	4.34515761835565E-18	0.128343243382408	2.36677751854439E-05		0.154781803525814		0.005948124160208		0.000729404530697			9.1907411159655E-14	0.138529087868603	0.01605920426543	0.237891082473099	3.41599701535653E-05	4.79216248144335E-07	1.78177850475603E-18		0.024869499743523	0.149959874403117	0.159607362067731	0.033426780181101			0.030070155881653
00:36:00	0.046880322896719	4.19033011369387E-11	3.56672257123347E-19	0.022703726469103	0.039446838248939		0.064874780304057		0.000488251763505		5.98731698984977E-05			7.54421971856638E-15	0.131606531822691	0.316081262843147	0.062719728276521	2.80402110304784E-06	0.013483118994017	1.46257286110991E-19		0.002041412852224	0.099903707431006	0.069363889443798	0.002743837205167			0.026110773412605
00:36:10	0.026267796977159	3.43963241616243E-12	2.92774417351529E-20	0.084372740043767	0.469515247739909		0.284635633241962		4.0078145335464E-05		4.91468906872664E-06			6.19267265216912E-16	0.24671569365369	0.065607275149085	0.010372974743676	2.30168068385065E-07	0.160933513794643	1.20055291291559E-20		0.000167569371166	0.260761517659801	0.037195340935355	0.00022522787321			0.068411815232645
00:36:20	0.117342851707065	2.82342222147411E-13	2.40323876454131E-21	0.336216063643967	0.169713365939777		0.091896028217744		3.28981450470998E-06		4.03422245443317E-07			5.08325526131558E-17	0.415560551595635	0.103866284161382	0.448995285062659	1.88933455766535E-08	0.054541084857375	9.85473842045937E-22		1.37549316015381E-05	0.204112640646612	0.071445359420648	1.84878296625341E-05			0.052728522389729
00:36:30	0.175197197006579	2.31760609164388E-14	1.97269850680274E-22	0.393237988757985	0.077571348587414		0.155538296141656		2.70044419092001E-07		3.31149144620648E-08			4.17259001130017E-18	0.114969045918028	0.288054668656442	0.145232288375723	1.55086024566046E-09	0.073315057414879	8.08926189682291E-23		1.12907354158408E-06	0.182818427720145	0.006338308105391	1.51757347240799E-06			0.094109513802527
00:36:40	0.045378109142714	1.90240692843328E-15	1.6192895421627E-23	0.055090012252972	0.061232438906947		0.012767360824751				2.71823770804912E-09			3.42507045335668E-19	0.271013596008498	0.367897424557368	0.191803552548721	1.27302361130898E-10	0.0581247714766	6.64007051669065E-24		0.308747777502073	0.172609497207893	0.000520280012109	1.24570016394275E-07			0.10568715844731
00:36:50	0.019160319444651	1.56159070102542E-16	1.32919379840119E-24	0.018887148345554	0.121676890997189		0.136583631180161				0.02614915509243			2.8114690345054E-20	0.091680448196837	0.321440419289238	0.244152148331664	1.04496141382488E-11	0.125032680160335	5.45050179225144E-25		0.063830941178587	0.076179713971673	0.118602462850741	1.02253296243031E-08			0.050837282257093
00:37:00	0.517792952841142	1.28183170544764E-17	1.09106871112657E-25	0.082516637910309	0.070152175997254		0.058962790743081				0.021086967138884			2.3077943182851E-21	0.634564117389615	0.065380311219088	0.096966702973298	8.57756562158429E-13	0.116923210078882	4.47404432116517E-26		0.005239562718806	0.127048414501102	0.122589821637016	8.39346168139836E-10			0.004172978244116
00:37:10	0.201478015199788	1.0521915377774E-18	8.95603736514034E-27	0.361403568920498	0.260707167075132		0.135882367128733				0.001730923668577			1.89435293440674E-22	0.526686719784524	0.077182829062174	0.303365489506261	7.0408946224415E-14	0.009715366749678	3.67251921946106E-27		0.000430089498563	0.15445896416287	0.249887519952704	6.88977290567331E-11			0.000342538913426
00:37:20	0.016538322600421	8.63691409305356E-20	7.35156314793133E-28	0.162884127702798	0.313687032451133		0.100380348556585				0.000142082866953			1.55497958013956E-23	0.531140161988506	0.537064946798493	0.366059043646004	5.77951825394127E-15	0.000797485866278	3.01458735075704E-28		3.53038958977023E-05	0.161735136811668	0.024503735673767	5.65546999481169E-12			2.81173062371922E-05
00:37:30	0.001357548187897	0.135691310725987	6.03453050881449E-29	0.240427233902528	0.252110004362825		0.27479931756149				1.16628719383376E-05			1.27640496695947E-24	0.786284540524587	0.383874760984288	0.185679180445197	4.74411747921567E-16	6.5461626236007E-05	2.47452398538514E-29		2.89792024618116E-06	0.136177502226141	0.002011389109062	4.64229246741619E-13			2.30800904378766E-06
00:37:40	0.000111434341135	0.120441256368031	4.95344428511913E-30	0.623401743887661	0.127437871437223		0.060293938119329				9.57346827009149E-07			1.04773699956406E-25	0.489448126148263	0.17787256080229	0.396143360410933	3.89420876753033E-17	5.37341749950082E-06	2.03121297935144E-30		2.37875779419949E-07	0.115036235358299	0.000165104872249	3.81062570799595E-14			1.89452919183256E-07
00:37:50	9.14708773875527E-06	0.009886420363231	4.06603467327563E-31	0.428447143477529	0.010835246198063		0.153727844064707				7.858381297764E-08			8.60034901674234E-27	0.491918468862323	0.016621296859774	0.380196136009636	3.19656121323902E-18	4.41076968052159E-07	1.66732114614909E-31		0.346055664075098	0.178190433871249	1.35526332113943E-05	3.12795205997041E-15			1.55512426104512E-08
00:38:00	0.083994627149689	0.000811526801911	3.33760450560555E-32	0.153623729550338	0.000889411169258		0.541764166878131				6.45055218013031E-09			7.05959637204345E-28	0.103183471905309	0.012558490770198	0.541153848295053	2.62389722789934E-19	3.6205802315595E-08	1.36862053987245E-32		0.189429266565775	0.060198660498578	0.101713854891779	2.56757940538293E-16			1.27652372827881E-09
00:38:10	0.482218685221903	0.063944470014778	2.7396726124975E-33	0.183588889004258	7.30073146045935E-05		0.54257646970854				5.29493566829384E-10			5.79486958484469E-29	0.544326080170925	0.349560048500386	0.553338105272837		2.97195323325277E-09	1.1234321513207E-33		0.435786921233389	0.085014167233135	0.289306648862563	2.10759751957609E-17			1.0478344847914E-10
00:38:20	0.650957056432351	0.01476881745635	2.24886022626791E-34	0.168629699533138	0.149255871928038		0.182059528069763				4.34634787045532E-11				0.209055145275624	0.031726386450351	0.385142843276623		2.43952777061845E-10	9.22169265952033E-35		0.21916238456187	0.19700744045591	0.210047620527417	1.73002139494136E-18			8.6011492242176E-12
00:38:30	0.182857166861098	0.001212298360581	1.84597688578542E-35	0.180163710738497	0.121814583741151		0.337632098533684				3.5676995896531E-12				0.395001510614438	0.273068141043863	0.536699708149443		2.00248633694179E-11	7.56962629266746E-36		0.017989944035172	0.169900739284007	0.017241758641946	1.42008803823077E-19			7.06025322233851E-13
00:38:40	0.015009830290163	9.95115092600544E-05	1.51527010129446E-36	0.054536039929639	0.165207403784828		0.075396374694128				2.9285461590716E-13				0.349695462707063	0.044248884016817	0.454071680270958		1.64374088212243E-12	6.21352763817037E-37		0.001476704531371	0.093155115029872	0.233407062293864	1.16567924663988E-20			5.79540876040034E-14
00:38:50	0.001232081898713	8.16840210067366E-06	1.2438094417959E-37	0.071837517137408	0.01539683939575		0.445735734465047				2.40389707437417E-14				0.100631224077035	0.003632169583629	0.387270399560619		1.34926468047066E-13	5.10037407628771E-38		0.000121215289426	0.058468748662114	0.529539889997629	9.56847793563422E-22			4.75716120122394E-15
00:39:00	0.223067608973765	0.15941500639149		0.063650284186558	0.001263849540613		0.045472803316398				1.97323888041998E-15				0.322031296651465	0.326639384150112	0.34741219242359		1.10754389439709E-14	4.18664199033447E-39		9.94995686568762E-06	0.028290528982602	0.524070159141358				3.90491570656132E-16
00:39:10	0.087407267239573	0.351161479344344		0.240974017285173	0.123607018313061		0.003732634997651				1.61973310783898E-16				0.335437553423127	0.403095247900663	0.251377091254676		9.09127390474928E-16	3.43660502015362E-40		8.16742195627819E-07	0.165605898121851	0.321208697604301				3.20535000399526E-17
00:39:20	0.376240307886403	0.32333866321246		0.7525640843346	0.011214501929224		0.000306393338646				1.32955789928046E-17				0.187583467696345	0.125761505750269	0.234264042365664		7.46257205960833E-17	2.82093718350194E-41		6.70422820041898E-08	0.166961075431747	0.168286603102855				2.63111150667065E-18
00:39:30	0.117593179731679	0.026541253724848		0.309119874578215	0.115052227464273		0.713966421402339				1.09136758332831E-18				0.153500969135729	0.043861995375165	0.163450442784623		6.12565217243695E-18	2.31556624825862E-42		0.42682467276302	0.100632718626928	0.13833772323105				2.15974784404385E-19
00:39:40	0.013919032237393	0.002178638775481		0.231347805799973	0.088836436191562		0.264559914427051				8.95849065756717E-20				0.012600126840274	0.003600411830012	0.340366724637856		5.0282415014497E-19	1.90073252301855E-43		0.105744561317912	0.11277700883648	0.019095086634433				1.77282898806308E-20
00:39:50	0.126564598317801	0.000178833560887		0.296569903803787	0.038795895637248		0.021716400211683				7.35357693298612E-21				0.432185886476174	0.371358435650413	0.126023698265536		4.1274319672713E-20	1.56021626536378E-44		0.335733129747012	0.012368366519505	0.001567420160111				1.45522665045566E-21
00:40:00	0.159033368185131	1.46795525993415E-05		0.189804875159954	0.222849942590759		0.299506726107859				6.036183524249E-22				0.647151825084397	0.198336350724171	0.470275017415368		3.38800247353701E-21	1.28070349995371E-45		0.240048022063934	0.00926160966614	0.125507936396197				1.19452277600114E-22
00:40:10	0.017670331546251	1.2049710549164E-06		0.147699270262479	0.091820881974695		0.33196206510715				4.9548011628158E-23				0.647941577434099	0.108279201285339	0.1355655869684		2.78104178378052E-22	1.05126545031323E-46		0.15656727324645	0.051963790759168	0.018472831808077				9.8052400424269E-24
00:40:20	0.015062656667624	9.89100473846509E-08		0.223334653128183	0.165701326950188		0.124569998697576				4.06714846631428E-24				0.066389743263697	0.291016915899712	0.06845797338378		2.28281810994629E-23	8.62931230423134E-48		0.11200029051473	0.064407976565538	0.001516342373546				8.04863115389611E-25
00:40:30	0.256740209671546	8.11903110345884E-09		0.243688100772965	0.013601593194685		0.080424928395354				3.338518762606E-25				0.005449601984442	0.137286033428487	0.171310551147142		1.87385121413552E-24	7.08337088618023E-49		0.125941718910315	0.005447838805961	0.104937079056289				6.60671877191832E-26
00:40:40	0.124632286641731	6.66450656954811E-10		0.584520967050925	0.001116486758669		0.578700285871198				2.74042308034374E-26				0.000447330571394	0.013876168522772	0.229719258837893		1.53815074333706E-25	5.8143848944467E-50		0.535347158165869	0.15240133798143	0.067621305238922				5.42312501301402E-27
00:40:50	0.011915168608762	5.47056012590322E-11		0.344839503194454	0.136047429797862		0.64031008807375				2.24947624778917E-27				3.67191293372785E-05	0.001139025274097	0.239137915377744		1.26259101650172E-26	4.77273776059476E-51		0.055826695452649	0.030139034047439	0.005550694747483				4.45157209230488E-28
00:41:00	0.096254443136886	4.49050920406721E-12		0.200968424070086	0.093861092442143		0.128422413241577				1.84648254704267E-28				3.01408968112127E-06	0.104257100908152	0.078402132138206		1.0363978185209E-27	3.91770172510651E-52		0.165433033736602	0.231812618268456	0.000455628770709				3.65407289071032E-29
00:41:10	0.063439929494986	3.68603441836462E-13		0.294203648235571	0.008113756574492		0.010541553614213				1.51568517333051E-29				2.47411547327147E-07	0.063147953863621	0.006435638908675		8.50727135071001E-29	3.21584540714214E-53		0.56721701358689	0.31990828880711	3.7400287016644E-05
00:41:20	0.011427618003966	3.02568130159104E-14		0.181051618319304	0.05382903053721		0.000865303413916				1.24415015367099E-30				2.03087765218856E-08	0.04717253811941	0.127764347543232		6.98319357116167E-30	2.63972665819934E-54		0.076198742082523	0.110972261145512	3.07000250829465E-06
00:41:30	0.161193455617294	2.48363045477457E-15		0.116303009661332	0.162017820895668		7.10284295405825E-05				1.02126063652007E-31				1.66704589285205E-09	0.317925290527555	0.40296838676365		5.73215434679224E-31	2.16681959105762E-55		0.006254773638987	0.132276093595496	2.52001151668732E-07
00:41:40	0.141034392183923	2.03868802462444E-16		0.073817608437098	0.073910356413365		5.83036854109641E-06				8.38301779433917E-33				1.36839459820736E-10	0.038977667809553	0.449122222521206		4.70523881668417E-32	1.77863383150203E-56		0.40386865293159	0.147969546678337	0.060273504479558
00:41:50	0.079126331564947	1.67345703695856E-17		0.084672734965902	0.006066931504483		4.78585793672724E-07				6.88120004112451E-34				1.12324668710802E-11	0.064307591027321	0.243759304181017		3.86229521792635E-33	1.45999155611264E-57		0.138444756226735	0.079139016155341	0.055710980837009
00:42:00	0.299661045110607	1.37365718575898E-18		0.207608010995022	0.145249414595336		3.9284714215043E-08				5.64843295906476E-35				9.22017027655609E-13	0.007397868406434	0.236731106415263		3.17036497648575E-34	1.1984340487441E-58		0.288983072320669	0.108322627416806	0.067922856459287
00:42:10	0.024639685001009	1.12756648202734E-19		0.356425741088335	0.061550244978483		3.22468571228207E-09				4.63651611672016E-36				7.56837664463222E-14	0.000607254017962	0.371695210225519		2.60239404732091E-35	9.83734572419929E-60		0.044909322134947	0.02356328379431	0.024976334446588
00:42:20	0.290525921041579	9.25562931255689E-21		0.556377987646864	0.050350640483598		2.6469832225518E-10				3.80588419060659E-37				6.21250186459783E-15	4.98464452287605E-05	0.287551060078567		2.13617511793179E-36	8.07498510233716E-61		0.003686381645647	0.004646908878605	0.002050182378678
00:42:30	0.204921890940082	7.59748319384549E-22		0.36185868597097	0.033000024604617		2.17277614180649E-11				3.1240599854866E-38				5.09953207006483E-16	0.242223828768091	0.110008683701676		1.75347931615838E-37	6.6283514101335E-62		0.00030259663231	0.2341649223957	0.061059228694964
00:42:40	0.062386002037169	6.23639397511902E-23		0.51147162394429	0.002708806974259		1.78352326610226E-12				2.56438459609646E-39				4.185950829538E-17	0.347598624789223	0.154454692769842		1.43934347253896E-38	5.44088216379526E-63		2.48386441467735E-05	0.041421649609194	0.491505324775836
00:42:50	0.40925129813142	5.11914390865736E-24		0.370967085564912	0.000222352416754		1.46400504843695E-13				2.10497506041725E-40				3.43603768082335E-18	0.27336918462216	0.271587827502268		1.18148506962678E-39	4.4661480492793E-64		0.059000394184571	0.00340009605117	0.344975071211953
00:43:00	0.548740828195302	4.2020492069768E-25		0.286047412275141	1.82517978233074E-05		1.20172852386328E-14				1.72786874937691E-41				2.82047148302049E-19	0.423074792696988	0.511507456605974		9.69822003144718E-41	3.6660375647922E-65		0.015826494557999	0.098076047854448	0.067506926415926
00:43:10	0.137914074565756	3.44925203372245E-26		0.315134404361099	1.49819879920987E-06		9.86438842276174E-16				1.41832103914882E-42				2.31518397802483E-20	0.073026851539424	0.468935319021028		7.96078377935607E-42	3.00926688461129E-66		0.001299117784014	0.097134356812091	0.388722467263805
00:43:20	0.246412575797853	2.83131848441588E-27		0.127489898130257	0.107461692272133		8.09718310108001E-17				1.16422880546778E-43					0.005994409008121	0.251902141345613		6.53460925573599E-43	2.47015668082263E-67		0.321660385829474	0.135064193835944	0.278638317443053
00:43:30	0.048223348408833	2.32408773897097E-28		0.236571029997931	0.09306723807462		6.64657263709611E-18				9.55657198947257E-45					0.106469390281697	0.381849359015111		5.36393391764806E-44	2.0276280774614E-68		0.140753796141999	0.110164070337106	0.496219278186011
00:43:40	0.003966379878733	1.90772738855252E-29		0.282894267012704	0.081190019805973		5.45583905769678E-19				7.84451198605045E-46					0.352141057702616	0.150516251911688		4.40298508248825E-45	1.66437847948197E-69		0.529295903912798	0.032167358708995	0.459305321149483
00:43:50	0.077370140344899	1.56595800064108E-30		0.341473573199309	0.017967148870803		4.47842541543253E-20				6.4391675558011E-47					0.202683366352287	0.255628297567967		3.61419024437095E-46	1.36620505197925E-70		0.098780744693824	0.156484383702032	0.348120588604018
00:44:00	0.148992794909669	1.28541660327706E-31		0.429006486335268	0.023860136415647		3.67611544063012E-21				5.28559059956987E-48					0.49980437927805	0.319473701537102		2.96670801235699E-47	1.1214493981168E-71		0.00810841729226	0.04510482518498	0.481964225308993
00:44:10	0.1409716660099	1.05513420111134E-32		0.419423284383242	0.313414155882878		3.01753930885418E-22				4.33867697092186E-49					0.087354591181079	0.266677523794418		2.43522223111833E-48	9.205417230119E-73		0.000665579422277	0.025295400009203	0.503686291655823
00:44:20	0.022098910967491	8.66106894462533E-34		0.212801675832058	0.104799461165665		2.47694710014856E-23				3.56140293187662E-50					0.223686370240681	0.214139202210596		1.99895213490236E-49	7.55626660666733E-74		0.088081825684066	0.159406975978402	0.356352026181862
00:44:30	0.001813989076356	7.10943832401063E-35		0.050527568630615	0.016739792840124		2.03320199307165E-24				2.92337754762242E-51					0.037744778911968	0.414111848229071		1.640839832427E-50	6.20256134010101E-75		0.220813023592457	0.223157973883686	0.287312883301081
00:44:40	0.000148901290836	5.83578235043107E-36		0.239430484930118	0.001374085872246						2.39965441973723E-52					0.027673123077784	0.284963062302467		1.34688335386809E-51	5.09137239066839E-76		0.343126755793848	0.219289885389442	0.413809609207624
00:44:50	1.22225622534078E-05			0.393223345525333	0.159539705333075						1.96975629741964E-53					0.004987307953052	0.106830223028468		1.10558918248814E-52	4.17925295681772E-77		0.043200051796971	0.091168174362193	0.057471322843268
00:45:00	1.0032890057515E-06			0.588309235784607	0.174571852953967						1.61687442963107E-54					0.22372853741263	0.16378740119768		9.07522865231366E-54	3.43053973209309E-78		0.003546076192307	0.008161635943201	0.119913260327448
00:45:10	8.23549766564842E-08			0.566142331234682	0.024910113979385						1.32721135331283E-55					0.018543600455197	0.327838999008652		7.44940131436735E-55	2.81595849188092E-79		0.000291079659366	0.000669947875166	0.032900479155894
00:45:20	6.76010814551874E-09			0.311415921816003	0.06814430342674						1.08944142110307E-56					0.001522151417847	0.473413559486827		6.11484096638714E-56	2.31147948931001E-80		2.38932734384818E-05	5.49926704111186E-05	0.002700635786237
00:45:30	5.54903467822311E-10			0.238433757533112	0.005594872958593						8.9426797552064E-58					0.063166758520154	0.392126240937076		5.01936712311249E-57	1.89737790699183E-81		0.267299311365461	4.51407327502119E-06	0.082123384324849
00:45:40	4.55492503925912E-11			0.315833469973107	0.141504881939263						7.34059855400086E-59					0.344476360823882	0.28428803852939		4.12014743393532E-58	1.55746262884441E-82		0.121738063759266	3.70537698568293E-07	0.101946918280897
00:45:50	3.73891015579547E-12			0.223596474284981	0.400062218785954						6.02553022203754E-60					0.030049167133842	0.405159593603743		3.38202296444841E-59	1.27844317745467E-83		0.009992868796156	0.058681738329305	0.033409360409134
00:46:00	3.06908434993353E-13			0.023637901059559	0.283983763362081						4.94605639984212E-61					0.002466585842831	0.423405964135246		2.77613350382742E-60	1.04941006462099E-84		0.000820264621381	0.014530392670988	0.157550167900026
00:46:10	2.51925784640923E-14			0.001940317075946	0.103421888690865						4.05997032774767E-62					0.000202469695514	0.317563155224034		2.27878914841434E-61	8.614082371032E-86		6.7331420317311E-05	0.001192727262403	0.027567807298823
00:46:20	2.06793276855749E-15			0.000159270924509	0.008489385590871						3.33262658766237E-63					1.66197246776879E-05	0.264121346874425		1.87054404111746E-62	7.07086939572312E-87		5.52689954409164E-06	9.79050156930155E-05	0.002262903424188
00:46:30	1.69746258461356E-16			1.30737536191431E-05	0.000696851204544						2.73558648862234E-64					0.071595551608455	0.609737278267882		1.53543605041069E-63	5.80412304617702E-88		0.148956698120393	8.03653307843398E-06	0.028451573214794
00:46:40	1.39336213922124E-17			1.07315904783655E-06	5.72010301660864E-05						2.24550613154121E-65					0.007080862194626	0.117233406580924		1.26036266085046E-64	4.7643143225838E-89		0.078382305891616	6.59678806684171E-07	0.358936188882606
00:46:50	1.14374129280569E-18			8.80902589648878E-08	4.69534648246878E-06						1.84322367717517E-66					0.082988423788629	0.429647050503769		1.03456867281524E-65	3.91078734613113E-90		0.006434011471251	5.41497339388853E-08	0.24288498069055
00:47:00	9.38840024460511E-20			7.2308887859117E-09	0.177017202964206						1.51301013004461E-67					0.035418220775372	0.048939205261325		8.49225680843675E-67	3.21016973925535E-91		0.000528135822764	4.44488083585789E-09	0.057346258163459
00:47:10	7.70646821159022E-21			5.93547496041129E-10	0.364582455869319						1.24195434442657E-68					0.363668657313691	0.22624925183673		6.97086888434326E-68	2.63506778629257E-92		4.33520282847995E-05	3.64858037294789E-10	0.072191809130452
00:47:20	6.32585432543504E-22			4.87213453957548E-11	0.507443209671852						1.01945820653201E-69					0.077759449583323	0.202832936171128		5.72203762778695E-69	2.16299535611706E-93		0.027740649419352	2.99493714892612E-11	0.038582271338014
00:47:30	5.1925774359832E-23			3.99929156976503E-12	0.510052372529508						8.36822254803021E-71					0.006382884312042	0.201999901291882		4.69693450802789E-70	1.77549470830368E-94		0.157304518486865	2.45839411748265E-12	0.187420696828405
00:47:40	4.26232711687168E-24			3.28281843000732E-13	0.325667467569021						6.86905536339539E-72					0.00052393904997	0.379737460877914			1.45741480687848E-95		1.03845430493122	2.01797277750564E-13	0.176206396063796
00:47:50	3.49873115523019E-25			2.69470146309661E-14	0.162267181492801						5.63846400051795E-73					4.30075361958347E-05	0.42519422596944			1.1963189241707E-96		0.258782751566753	1.65645292664616E-14	0.014583285119107
00:48:00	2.87193342062462E-26			2.21194565890103E-15	0.060202421420096						4.6283330972342E-74					3.53027354945238E-06	0.387786936048887					0.021242181806246	1.35969936204303E-15	0.093856548710922
00:48:10	2.35742650879901E-27			1.8156755636703E-16	0.227141975463053											2.89782499448785E-07	0.217395540041326					0.001743664464334	1.11610920262218E-16	0.013377603523314
00:48:20	1.9350935173071E-28			1.49039726145324E-17	0.318344473106396											2.37867960684835E-08	0.375615956543439					0.000143128695155	9.16158223613629E-18	0.001098100566802
00:48:30	1.58842148705269E-29			1.22339257155452E-18	0.400552509097367											1.95253912254843E-09	0.181051256541823					1.17487187448732E-05	7.52028465245985E-19	9.01375835148709E-05
00:48:40	1.30385575578891E-30			1.00422177552541E-19	0.468098648735176											1.60274171187496E-10	0.046018971281506					9.6439356200549E-07	6.17302555348494E-20	7.39894341877975E-06
00:48:50	1.07026997919696E-31			8.24315430620926E-21	0.228425405136429											1.31561051213722E-11	0.37297291701605					7.91622442101175E-08	5.06712794063104E-21	0.046715545050013
00:49:00	8.78531097695824E-33			6.76639309881773E-22	0.088118289207672											0.072601154742959	0.720607529851496					6.49803270705225E-09	4.15935190033817E-22	0.489995994399766
00:49:10	7.21142239454141E-34			5.55419368205211E-23	0.111905684362443											0.053693706428917	0.268309022328975					5.33391005816433E-10		0.132213044799159
00:49:20	5.91949597332284E-35			4.55915980748116E-24	0.083429820837114											0.119624780520585	0.176780692691278					4.37833999784418E-11		0.010852707600401
00:49:30	4.85901818824381E-36			3.74238626523225E-25	0.217878676996218											0.069242180276312	0.360576116012083					3.59396032698001E-12		0.000890844488444
00:49:40	3.98852501295493E-37			3.07193771431687E-26	0.172622716856613											0.195236740509311	0.350416202547049					2.95010228494501E-13		0.080625463707027
00:49:50	3.27398070199792E-38			2.52160003052403E-27	0.034753130515533											0.213325648388535	0.491257004503701					2.42159142000072E-14		0.090834481677353
00:50:00	2.68744701418171E-39			2.06985535035588E-28	0.421837503408562											0.235672801438014	0.209276259637273					1.98776328378404E-15		0.127398462524384
00:50:10	2.20599084460907E-40			1.69904073585632E-29	0.137864851968984											0.320553108741672	0.481974668273648					1.63165546414051E-16		0.016534312310924
00:50:20	1.81078755444069E-41			1.39465756464714E-30	0.016868364599893											0.366215100270124	0.566997075447259					1.3393443652865E-17		0.001357219003289
00:50:30	1.48638493914437E-42			1.14480464274871E-31	0.00138463968497											0.417340556375464	0.200222069448684					1.09940080381469E-18		0.00582592786595
00:50:40	1.22009905684249E-43			9.39712875246607E-33	0.000113658146635											0.046965204765229	0.669894870534772					9.02443134682424E-20		0.181896506681357
00:50:50	1.00151829401937E-44			7.71363300714779E-34	0.049590442631971											0.046997388610771	0.519076777313848					7.40770434685537E-21		0.194217050491421
00:51:00	8.22096277863891E-46			6.33173554776987E-35	0.016710856253969											0.008995764767936	0.201549678409509					6.08061401117873E-22		0.103418422107617
00:51:10	6.74817718371697E-47			5.19740503725581E-36	0.100493907080989											0.048477253830653	0.590098106305396					4.99127192740066E-23		0.028216540506693
00:51:20	5.53924114839233E-48			4.26628985330988E-37	0.213781898429962											0.33062332881304	0.325140276461218					4.09708549292189E-24		0.145652208110864
00:51:30	4.54688602043229E-49			3.50198396738095E-38	0.345661680852934											0.371902817964225	0.323501671236655					3.36309257048488E-25		0.210496897510262
00:51:40	3.7323113273021E-50			2.87460349143382E-39	0.439818543230696											0.066355167997021	0.323486221528898					2.76059449020296E-26		0.331403285786455
00:51:50	3.06366770165554E-51			2.359618236386E-40	0.349992697725519											0.062873563017058	0.256367258649824					2.26603394929453E-27		0.029706868287065
00:52:00	2.51481159074479E-52			1.93689259686671E-41	0.251637017906844											0.011298978033898	0.103092633021532					1.8600739360955E-28		0.002438488242464
00:52:10	2.06428305965651E-53			1.58989826148444E-42	0.240384333729851											0.000927476596364	0.224907855552028					1.5268416648475E-29		0.000200163304027
00:52:20	1.69446672111242E-54			1.30506796606089E-43	0.368884296232387											0.057052210273818	0.173665620789574					1.25330795957918E-30		1.64304045356161E-05
00:52:30	1.39090298470755E-55			1.07126502198203E-44	0.032552987607784											0.044732125967181	0.268675908241996					1.02877782137379E-31		0.549003631333722
00:52:40	1.14172269585697E-56			8.79347878552259E-46	0.216468991026965											0.316596760912191	0.304926153601521					8.44472260517651E-33		0.305020053895427
00:52:50	9.37183059182931E-58			7.21812694008906E-47	0.219512654095026											0.154471443580576	0.168913163604136					6.9318504342512E-34		0.307468527490586
00:53:00	7.69286701233723E-59			5.92499939944337E-48	0.213439489341665											0.04829707900837	0.203908169091125					5.69000933356583E-35		0.245607984689134
00:53:10	6.31468978121539E-60			4.8635356754991E-49	0.172476516328459											0.038730263515265	0.212479762764482					4.67064408315722E-36		0.194814343977756
00:53:20	5.18341302001414E-61			3.99223319230626E-50	0.19627342578545											0.187574964573319	0.110264712718623					3.83389813138682E-37		0.099128667067627
00:53:30	4.2548045061496E-62			3.27702456096743E-51	0.105018522880632											0.112449951488081	0.251451902986112							0.06207394314938
00:53:40	3.49255622032249E-63			2.68994556577494E-52	0.091625281143162											0.145137136482841	0.133410363953083							0.023332145182516
00:53:50	2.86686472539061E-64			2.20804178064999E-53	0.186624649638733											0.058525953469776	0.192181243876645							0.001915219105199
00:54:00	2.35326587038592E-65			1.81247106526166E-54	0.047236790996196											0.123515590039175	0.262520024640447							0.200860592465572
00:54:10	1.93167825732297E-66			1.4877668489786E-55	0.540801083326996											0.010138777038396	0.189182287538519							0.088289250530391
00:54:20	1.58561807094171E-67			1.2212333975109E-56	0.164691830922033											0.278233265808321	0.600897973217132							0.007247223008292
00:54:30	1.30155457171279E-68			1.00244941754142E-57	0.088593714236863											0.745330288136521	0.404294425797064							0.112953252917266
00:54:40	1.06838105227974E-69			8.22860590594153E-59	0.084086404976801											0.436132908323311	0.585826961005621							0.061366583955
00:54:50	8.76980572061822E-71			6.75445104465817E-60	0.082824077716271											0.354503755297868	0.157782933505349							0.0050372759595
00:55:00	7.19869490508807E-72			5.54439104705958E-61	0.05298620109287											0.343385156413744	0.175402727636257							0.000413484790204
00:55:10	5.90904861378023E-73			4.55111331468243E-62	0.054892247553134											0.309389855915865	0.1409095422101							3.39408984348751E-05
00:55:20	4.85044247330702E-74			3.73578130172915E-63	0.140025454941721											0.229042015863606	0.196232577254363							2.78603860132062E-06
00:55:30				3.06651603011624E-64	0.053640623898933											0.208199522107704	0.247286711981152							2.28691974755532E-07
00:55:40				2.51714964112255E-65	0.090984357715984											0.317573543479162	0.63408711753461							1.87721804331045E-08
00:55:50				2.06620224827693E-66	0.207319853306684											0.277943924340651	0.211511381085884							1.54091440501896E-09
00:56:00				1.69604208706508E-67	0.0861294169064											0.253941824761797	0.017361911425374							1.26485956815527E-10
00:56:10				1.39219612382812E-68	0.112635372055292											0.224501269136718	0.00142515247546							0.370637828021473
00:56:20				1.14278416908628E-69	0.018813931072186											0.070323657580937	0.000116983638987							0.306896409388152
00:56:30				9.3805436946861E-71	0.030639632351748											0.092377011164764	9.60260184526532E-06							0.078440418734228
00:56:40				7.70001916269731E-72	0.619921209658137											0.021294409675668	7.88229559254451E-07							0.160041259618483
00:56:50				6.32056062374003E-73	0.298906766846884											0.213355948620422	6.47018222867182E-08							0.527960672130696
00:57:00				5.18823210101971E-74	0.049317991528162											0.095401484161157	5.311048993369E-09							0.106416608806221
00:57:10				4.2587602487267E-75	0.122670131722016											0.007831030696086	4.35957449312154E-10							0.271304238289314
00:57:20				3.49580329156246E-76	0.015102790251378											0.000642810143912	3.57855666268666E-11							0.363491340110723
00:57:30				2.86953008377326E-77	0.039998588130956											5.2765069778442E-05	2.93745818732179E-12							0.117491729688902
00:57:40				2.35545372977764E-78	0.069808850993226											0.036817321894964	2.4112125126407E-13							0.053943106965704
00:57:50				1.93347416167455E-79	0.090753228630911											0.265896148698502	1.97924375782039E-14							0.45663760121191
00:58:00				1.587092239004E-80	0.063276034366423											0.294599880316889	1.62466221137047E-15							0.2816573740231
00:58:10					0.211042189632147											0.379042659871816	1.33360395384646E-16							0.705279839747193
00:58:20					0.089820093194336											0.098574660906191	1.09468878716313E-17							0.141235635468501
00:58:30					0.101186046045233											0.36373571073435	8.98575275878832E-19							0.802660031535007
00:58:40					0.280655693319215											0.523299186370383								0.663338046662439
00:58:50					0.157360372615768											0.272693296034851								0.395182145512223
00:59:00					0.087089198806857											0.207851806610978								0.11891984502017
00:59:10					0.114502704570589											0.12039487699115								0.199318359423213
00:59:20					0.415117564687516											0.321416977404163								0.369765144520602
00:59:30					0.123398814059501											0.105138560638599								0.126787830012152
00:59:40					0.132586808317302											0.508789110501742								0.010407378852075
00:59:50					0.252200804456653											0.155670572719306								0.000854289678751
01:00:00					0.357835872050568											0.014162487068336								7.01243671046819E-05
01:00:10					0.243993099025152											0.236988652999308								5.75615857728959E-06
01:00:20					0.034690575511908											0.56296752721323								4.72494268895761E-07
01:00:30					0.123265666502242											0.287174801011564								3.87846914121086E-08
01:00:40					0.080688820644224											0.256118050960603								3.18364134119128E-09
01:00:50					0.032998888229366											0.380836438655413								2.61329195110673E-10
01:01:00					0.002708713694898											0.397546581018837								2.14512066210442E-11
01:01:10					0.077419170412299											0.139002557174732								1.76082226596938E-12
01:01:20					0.082290303311043											0.170312021749501								1.44537093279027E-13
01:01:30					0.065298635186048											0.443973986151438								1.18643271029113E-14
01:01:40					0.082795942398075											0.190402990210748								9.73883273915958E-16
01:01:50					0.059991330163259											0.015629229189436								7.99412071992296E-17
01:02:00					0.192626525556074											0.001282925256507								6.56197388294158E-18
01:02:10					0.229517598729251											0.000105308917915								5.38639617151321E-19
01:02:20					0.018839951775851											8.64428238213508E-06								4.42142322326435E-20
01:02:30					0.279704604857238											7.0956590744215E-07								3.62932519197329E-21
01:02:40					0.214222297848157											5.82447165359545E-08								2.97913153388809E-22
01:02:50					0.026741973136832											4.7810174767032E-09								2.44542007859618E-23
01:03:00					0.105547224220022											3.92449812996019E-10								2.00732303786422E-24
01:03:10					0.125381870361828											3.22142423597276E-11								1.64771108800805E-25
01:03:20					0.088064192408505											2.64430603976818E-12								1.35252362391723E-26
01:03:30					0.228783857100986											2.17057857635539E-13
01:03:40					0.346601217065363											1.78171939453196E-14
01:03:50					0.258014714252763											1.4625243404833E-15
01:04:00					0.022480191693016											1.2005130847599E-16
01:04:10					0.001845286504186											9.85441149104894E-18
01:04:20					0.000151470340157											8.08899353682085E-19
01:04:30					1.24334426633341E-05											6.63985023338665E-20
01:04:40					1.0205991239101E-06											5.45032097270437E-21
01:04:50					8.37758776817132E-08											4.47389589544245E-22
01:05:00					6.87674280421936E-09											3.67239738420861E-23
01:05:10					5.64477423621251E-10											3.01448734229173E-24
01:05:20					4.63351285411724E-11											2.47444189343778E-25
01:05:30					3.80341896254031E-12											2.03114559417758E-26
01:05:40					3.12203640306232E-13											1.66726583303005E-27
01:05:50					2.56272353849133E-14											1.36857513609945E-28
01:06:00					2.10361158130494E-15											1.12339488163426E-29
01:06:10					1.72674953756634E-16											9.22138673130429E-31
01:06:20					1.41740233414951E-17											7.56937517149552E-32
01:06:30					1.16347468648174E-18											6.21332150535983E-33
01:06:40					9.55038180387944E-20											5.10020487217302E-34
01:06:50					7.83943077229154E-21											4.18650309913925E-35
01:07:00					6.434996641557E-22											3.43649101131794E-36
01:07:10					5.28216690467001E-23											2.82084359935074E-37
01:07:20					4.33586663101042E-24											2.31548942970939E-38
01:07:30					3.55909606439899E-25											1.90066946651348E-39
01:07:40					2.92148395548516E-26											1.68089942328376E-40
01:07:50					2.39810006465742E-27
01:08:00					1.96848040507376E-28
01:08:10					1.61582711341652E-29
01:08:20					1.32635166381253E-30
01:08:30					1.08873574498857E-31
01:08:40					8.93688721291766E-33
01:08:50					7.33584374574286E-34
01:09:00					6.0216272377444E-35
01:09:10					4.94285263523881E-36
01:09:20					4.05734051761713E-37
01:09:30					3.33046790805291E-38
01:09:40					2.73381453649463E-39
01:09:50					2.24405162466156E-40
01:10:00					1.84202974522302E-41
01:10:10					1.51203009101812E-42
01:10:20					1.24114987940516E-43
01:10:30					1.01879786143025E-44
01:10:40					8.36280210535334E-46
01:10:50					6.86460599309865E-47
01:11:00					5.63481173497111E-48
01:11:10					4.62533513511033E-49
01:11:20					3.79670628200603E-50
01:11:30					3.11652629933813E-51
01:11:40					2.55820056992515E-52
01:11:50					2.09989890261963E-53
01:12:00					1.7237019853186E-54
01:12:10					1.41490075092889E-55
01:12:20					1.16142126192951E-56
01:12:30					9.53352626872508E-58
01:12:40					7.82559490649202E-59
01:12:50					6.42363947130588E-60
01:13:00					5.27284437162566E-61
01:13:10					4.32821422988924E-62
01:13:20					3.55281459104398E-63
01:13:30					2.91632780816813E-64
01:13:40
