# Supplementary material for: Assessing the difficulty of annotating medical data in crowdworking with help of experiments
Source: PLoS One. 2021 Jul 29;16(7):e0254764. doi: 10.1371/journal.pone.0254764 (PMC8321104; doi:10.1371/journal.pone.0254764)
Supplement: S3 Dataset — (CSV) [file pone.0254764.s011.csv]

ID.Gen2	age		ID.Gen5	Image processing Expertise		ID.Gen3	Medicine Expertise		ID.Gen4	Data Mining Expertise		ID.Gen1	sex		ID.Gen6	Handedness		ID.Gen7	mother Tongue
613	23		74992	very much		78991	none		4437	little		78878987	male		4265	left-hander		6345412	German
73892	29		7777777	little		657429	none		881	little		4567892	male		36321	right-hander		21235620111	Arabian
426	21		71029	none		5555555	much		77610	little		2123	female		230323	right-hander		97765	German
87312	22		72119	little		321	none		39	little		56778	male		333433545	right-hander		292115	German
92386	28		3701	none		223567	none		87775	much		2803	male		352433546	left-hander		789021	German
51593135	23		5549	little		542356	little		9653	little		957647389	male		450006	right-hander		976536781	German
22224	22		88100	none		2231	none		12	none		33456789	female		3565601	right-hander		67789000091	German
467822398	23		42	none		123	little		223100	none		123567890	male		653722101	right-hander		979025	German
7646	23		201	much		548329	little		77189	little		875679	male		7278910	right-hander		78901	German
734242329	32		2045	little		543101	none		8840101	little		43544567	female		333433546	right-hander		101293	German
8785	22		32221	none		2012	little		281	little		234456	female		8291	right-hander		78904444	German
815	22		88102	much		101	none		183	none		232356789	female		378	right-hander		44444132222	German
2221	28		9183	little		323230	none		22466	little		97	male		781910012	right-hander		235231	German
623	21		4466	none		113355	none		7271	little		7829	male		67890	right-hander		135657654	Indonesian
7432999	23		321012	little		61	none		7261	none		637289	male		72711112	left-hander		56756432	Arabian
21212121	21		9182	none		7480000	none		891011	none		8765	male		5678910	right-hander		56678321	German
4363	28		11192	little		448101	little		194567	none		12356	female		71193	right-hander		125567687	English
525	24		9728	none		53201	little		819	none		654321	male		54	right-hander		5677655	German
9938	30		7812000	none		241901	much		77839	little		234892	male		78900111111	right-hander		123456342	German
4512	21		256	none		2431	none		7589391	little		53	male		7789011	right-hander		3263247	German
334444444	33		3441	none		777111	none		67675	little		765	male		6661	left-hander		123321225	German
667701	24		677999	much		54300	little		64	little		987	female		5190	right-hander		56785321	Arabian
9023	21		782	little		33321	none		718	none		8712345678	female		7890112	right-hander		73829090	German
9988011	21		819001	little		9939	little		66101	none		4567	male		78901623	right-hander		9767890222	German
574329	22		912	much		666	none		77210	none		976551	male		671129	right-hander		678901244	German
421202	23		392	little		12149	little		721	much		6578392	male		19191912	right-hander		28124464	Indonesian
3030391	30		893	little		738290	none		562301	little		33985	female		61930	right-hander		8123734	German
323789	22		333333	little		22101	none		993333	very much		5738290	female		6141905	right-hander		171293939	German
6141	24		6789112	little		21567	little		191902	none		42123	male		6132121122	right-hander		8910234545	German
